# Supplementary material for: Cancer Cell’s Achilles Heels: Considerations for Design of Anti-Cancer Drug Combinations
Source: Int J Mol Sci. 2024 Dec 17;25(24):13495. doi: 10.3390/ijms252413495 (PMC11676151; doi:10.3390/ijms252413495)
Supplement: Supplementary file 1 [file ijms-25-13495-s001.zip]

Archive with 4 entries (2 files):
- ijms-3377637-supplementary/
- ijms-3377637-supplementary/Supplementary_Files/
- ijms-3377637-supplementary/Supplementary_Files/SUPPLEMENTARY FIGURES AND TABLES.pdf
- ijms-3377637-supplementary/Supplementary_Files/Supplementary_Table_S1_S3.xlsx
