# Supplementary material for: Cancer Cell’s Achilles Heels: Considerations for Design of Anti-Cancer Drug Combinations
Source: Int J Mol Sci. 2024 Dec 17;25(24):13495. doi: 10.3390/ijms252413495 (PMC11676151; doi:10.3390/ijms252413495)
Supplement: Supplementary file 1 [file ijms-25-13495-s001.zip › ijms-3377637-supplementary/Supplementary_Files/Supplementary_Table_S1_S3.xlsx]

## Sheet: TABLE_S1
Supplementary Table S1: The list of sensitized genes in each collected shRNA screening data. The unprocessed data of unpublished shRNA screens (HDAC_MB_231, HDAC_BT20, PIAGLITAZONE, IRINOTECAN) are provided in the next Excel sheets.
1306 GENES	225 GENES	1000 GENES	938 GENES	4000 GENES	306 GENES	331 GENES	1073 GENES
Irinotecan	Azadirachta Indica (Plant_extract)_CD_HCC1143_GSEA	HDAC_inhibitor_BT20	HDAC_inhibitor_MB231	PIAGLITAZONE	JG-98	p53_inhibitor_targeted_SJSA	AZD8186
A2M	A4GALT	SEPT3	AADACL2	MARCH5	ABCB7	ABCA1	43526
ABCA1	ABCA10	SEPT6	ABCC1	SEPT1	ABCC1	ABCA12	43722
ABCB1	ACOT11	AADACL2	ABCF3	SEPT2	ABCC2	ABCB1	AACS
ABCC2	ACPT	AARSD1	ABL1	SEPT4	ACADVL	ABCB9	ABHD4
ABCC3	ACTA1	ABCA5	ABR	SEPT14	ADCY8	ABHD4	ABHD8
ABCD2	ACTB	ABCA6	ACACB	A2ML1	ADRA1A	ACER2	ABI1
ABL1	ACTN2	ABCE1	ACBD4	AADAT	AGRN	ACTA2	ABL1
ACAA1	ACY3	ABI3BP	ACCN5	AAGAB	ALDH4A1	ADAMTS7	ACBD5
ACACA	ADARB1	ABL1	ACCS	AAK1	AMPD2	ADIG	ACBD6
ACADS	ADRB1	ACAD9	ACOT8	AASDH	AMY2B	AEN	ACHE
ACADSB	AHSG	ACN9	ACRV1	ABCA1	ANP32A	AIFM2	ACOT7
ACADVL	ALG2	ACRBP	ACSBG1	ABCA12	ANXA5	AKAP9	ACOT9
ACAT2	ALMS1	ACSL3	ACTL6B	ABCA13	APOA2	AKR1B10	ACSM5
ACE	APAF1	ACTR3B	ACTR5	ABCA7	APOBEC3G	ALDH4A1	ACTG2
ACHE	APOA2	ACVRL1	ACTRT1	ABCA8	AQR	ALOX5	ACTL7B
ACOX1	ARD1A	ADAM17	ACVR2A	ABCB11	ARFGEF2	AMZ2	ACVR1B
ACOX2	ARPC2	ADAMTS19	ACYP1	ABCB5	ARHGEF12	ANKRA2	ACVR2A
ACOX3	ARPC3	ADAMTS20	ADAM23	ABCC1	ATF3	ANLN	ADAM12
ACP1	ARRB1	ADAMTS9	ADAM9	ABCC13	ATG4A	ANXA4	ADAMTS10
ACSL1	ASMT	ADCY6	ADAMDEC1	ABCC4	ATP2B2	APAF1	ADAMTS18
ACSL4	ATP6V1E1	ADCY9	ADCK1	ABCC5	ATP6AP1	APC	ADAMTS19
ACSL5	B3GALT5	ADH5P4	ADIPOQ	ABCF1	ATP6V1G1	APOBEC3C	ADAMTS5
ACSM1	BCL2L14	ADIG	ADRA2B	ABHD10	ATRX	APOBEC3D	ADAMTSL1
ACSS1	BCL2L2	ADORA3	ADSS	ABHD11	BAAT	APOBEC3H	ADARB1
ACTA1	CACNA1A	ADPRH	AEN	ABHD12B	BAP1	ARAP2	ADAT3
ACTB	CACNA1F	ADSS	AGXT2L1	ABHD15	BIN1	ARHGAP30	ADCK1
ACTG1	CCNE1	AFF2	AHI1	ABHD3	BLMH	ARID3A	ADCY2
ACTG2	CCNK	AGBL2	AK2	ABHD5	BMP10	ASCC3	ADIPOR1
ACTN1	CD34	AGPS	AK5	ABI2	BNIP3	ASS1	AGAP3
ACTN2	CDC2L6	AHRR	AKT3	ABL1	BPNT1	ASTN2	AGBL5
ACTN3	CDK5R1	AIF1	ALAS2	ABLIM2	C1ORF103	ATF3	AGR3
ACTN4	CDKN3	AIFM3	ALDH4A1	ABTB2	C7	ATP2B2	AJAP1
ACTR2	CEP290	AKAP11	ALDH8A1	ACACA	C9ORF47	BAI1	AKT2
ACTR3	CETP	AKAP8L	ALG1	ACACB	CAPN5	BAX	AKT3
ACVR1B	CHMP1B	AKT3	ALPK2	ACAN	CBR1	BBC3	AKTIP
ACVR2A	CHRNA1	ALDH1A1	ALS2CR11	ACAP2	CCK	BCL2L14	ALDH5A1
ACVRL1	CHST4	ALG12	ALS2CR16	ACBD6	CCL28	BCL6	ALPI
ADA	CIT	ALS2CR16	AMY1C	ACCN2	CCL3L1	BDKRB2	AMBP
ADAM8	CLU	ALS2CR8	ANKRD35	ACCS	CD58	BID	ANGPT1
ADAR	COASY	ANK3	ANO2	ACE2	CDA	BIRC5	ANKRD13B
ADCY6	CSE1L	ANKRD26	ANP32B	ACER1	CDC40	BLOC1S2	ANKS1A
ADH1C	CSNK1A1L	ANKRD44	AOC2	ACER3	CDK5	BMP7	ANKS3
ADH5	CSRP3	ANKRD5	AP4E1	ACN9	CDX2	BNIP3L	ANO1
ADIPOR2	CTSD	ANKRD6	APBB3	ACO1	CDX4	BTG2	ANO5
ADM	CTSS	ANKRD7	APH1A	ACO2	CEBPD	C12orf5	ANPEP
ADORA2B	CUGBP2	ANLN	APLN	ACOT12	CEL	C13orf15	ANXA6
ADRA1B	CYP2F1	ANP32A	APOA1	ACOT13	CHD8	C17orf82	AQP12A
ADRA2B	DAPK3	AP1G1	APOBEC4	ACOT2	CLDN18	C1orf183	AQP2
ADSL	DCTN1	AP4E1	ARAP3	ACOT7	CLTC	C20orf108	ARF1
AGER	DGKH	APOC4	ARF4	ACOT8	CMAS	C2orf66	ARF3
AGRN	DNAJB9	APOL1	ARHGEF10	ACOX3	COL5A1	C2orf71	ARF5
AHCY	DRD4	APOL3	ARHGEF6	ACP5	COL5A2	C3orf16	ARHGAP17
AIFM1	DUT	ARAP2	ARID2	ACP6	CPE	C3orf20	ARHGAP20
AK3	EBP	ARAP3	ARMC7	ACRC	CPO	C6orf204	ARHGAP25
AKAP10	EEA1	ARGLU1	ARMCX5	ACRV1	CRTAM	C6orf58	ARHGAP26
AKAP12	EED	ARHGAP18	ARPC3	ACSBG1	CRY1	CASP1	ARHGEF12
AKR1A1	EIF2B1	ARHGAP5	ARR3	ACSF3	CSE1L	CASP10	ARHGEF5
AKR1C2	EIF3A	ARHGAP6	ARSH	ACSL4	CSF2RA	CASP6	ARL2
AKT1S1	EIF4G3	ARHGEF5	ART4	ACSM2B	CXCR3	CAV1	ARL4D
AKT2	EMP1	ARRDC1	ASB11	ACSS1	CXCR6	CBS	ARNTL
AKT3	EMX2	ASB2	ASB18	ACTL6A	CYP1A2	CCBP2	ARPC3
ALAD	ENPP7	ASNS	ASPHD1	ACTL8	CYP21A2	CCDC90B	ARPC4
ALAS1	EPHB3	ASTN1	ATM	ACTR5	CYP46A1	CCNG1	ASMTL
ALCAM	FABP3	ATL2	ATP1A1	ACVR1	CYSLTR1	CCNK	ASZ1
ALDH1A1	FBLN1	ATM	ATP2A2	ACVR1B	DCXR	CD82	ATG4B
ALDH1A3	FGF3	ATP5C1	ATP2C1	ACVRL1	DGKH	CDC25C	ATP6V0A4
ALDH2	FOXO4	ATP6V1E1	ATP6V0E1	ADAM12	DLX1	CDC42BPG	ATP9B
ALDH6A1	G6PD	ATP6V1H	ATXN2	ADAM18	DNAJB1	CDKN1A	AUP1
ALDOA	GALNS	ATP7A	ATXN2L	ADAM20	DNAJB4	CES2	AVEN
ALDOB	GAMT	ATP8B1	AXL	ADAM29	DNMT1	CHAC1	AXIN1
ALDOC	GDI2	B3GAT3	AZI2	ADAM32	DRD1	CHMP4C	B3GALT1
ALG1	GGCX	B3GNT1	B3GALT5	ADAM7	DRD2	CMBL	B3GNT3
ALOX15B	GIP	B3GNT5	B3GNTL1	ADAM9	DRD5	COL17A1	BARX2
AMD1	GLUD1	B3GNTL1	B4GALNT4	ADAMTS1	DUSP4	COL18A1	BAT5
AMH	GMPPB	BACE2	BACE2	ADAMTS10	DUSP6	COL20A1	BBS12
ANGPTL3	GNRHR	BCAP29	BAGE4	ADAMTS13	EEF2	COL21A1	BBX
ANGPTL4	GPX6	BCAS2	BAIAP2	ADAMTS20	EFNB1	COL4A1	BCAR3
ANP32E	GSTO2	BCO2	BBS9	ADAMTS3	EFTUD2	COL5A1	BCL2L1
ANXA1	GTF2H3	BCOR	BCOR	ADAMTS6	EIF1AX	COL6A3	BCL2L10
ANXA2	GTF2H4	BEX5	BCR	ADAMTS9	EIF1AY	CPE	BCL2L2
ANXA5	GUCY1B3	BIN2	BDKRB2	ADAMTSL1	EIF2B5	CPN1	BCL3
AOC3	GYS1	BMP4	BEX2	ADAMTSL3	EIF2S2	CPO	BCL7B
AOX1	GYS2	BMPR1A	BLK	ADARB1	EIF3A	CRIP2	BIRC5
APBB1	GZMB	BMPR2	BMP2KL	ADAT3	ELK4	CRYZ	BLK
APEX1	HBB	BOLL	BMX	ADC	EMR1	CSF1	BMPR1A
APLP1	HNF4A	BRMS1L	BPY2C	ADCY4	EMR3	CSNK1G1	BNIP1
APOA1	HRAS	BRSK1	BRD1	ADCY9	EPHA4	CTSD	BRAF
APOA4	HS3ST3A1	BTAF1	BRD3	ADCYAP1	EPS15	CTSF	BSG
APOBEC3G	HS6ST3	BTNL9	BRDT	ADD2	ERG	CX3CL1	BSPRY
APOC1	HSPA1L	BUB1	BRUNOL6	ADIG	ESRRA	CYFIP2	BST1
APOC2	HTR6	BUB1B	BTG4	ADORA2B	F2RL2	CYP21A2	BTBD12
APOD	IFNA21	BVES	BTN3A1	ADRA1A	FBXW7	CYP4F3	BTBD3
APOE	IFNG	C	C10orf31	ADSS	FGB	DAO	BTD
APRT	IL17D	C10orf78	C10orf96	AEBP2	FOXN1	DCP1B	BTN3A3
AREG	IL17F	C11orf88	C11orf64	AFG3L2	FOXO1	DDB2	BZW2
ARF1	IL3RA	C12orf30	C13orf1	AFTPH	FZD3	DDIT4	C10orf120
ARFGAP1	IL4	C14orf138	C13orf36	AGAP3	FZD4	DDR1	C10orf26
ARG1	INHA	C14orf162	C14orf118	AGBL2	FZD6	DEF6	C11orf40
ARG2	INPP5B	C14orf39	C14orf2	AGBL4	FZD7	DGKA	C11orf71
ARHGDIA	INPP5D	C15orf42	C14orf93	AGBL5	GAD1	DGKI	C12orf10
ARHGEF6	ITGB7	C16orf47	C16orf61	AGFG1	GBX2	DKK1	C14orf115
ARPC2	JAG2	C16orf82	C16orf65	AGGF1	GCGR	DNMT1	C14orf118
ARPC3	JAM2	C17orf57	C16orf75	AGK	GGTL3	DOCK8	C14orf119
ARRB2	KCNQ2	C17orf64	C16orf89	AGMAT	GHSR	DPEP1	C15orf24
ASL	KDELR1	C17orf78	C18orf2	AGPAT3	GLP2R	DRAM1	C15orf33
ASNS	KIF11	C17orf80	C18orf45	AGPS	GNB2L1	DUOX1	C16orf58
ATF3	KL	C17orf97	C19orf41	AGTPBP1	GNRHR	DUSP1	C16orf73
ATF4	KRAS	C18orf34	C19orf53	AHI1	GP1BA	DUSP14	C17orf49
ATF5	LBP	C19orf53	C1orf109	AHSA2	GPR109B	DUSP5	C19orf45
ATP1B1	LIPF	C1D	C1orf122	AIF1	GPR18	EBI3	C19orf59
ATP2A2	LITAF	C1orf109	C1orf144	AIM1	GPR35	EDN2	C19orf61
ATP2B1	LOC390876	C1orf136	C1orf157	AIM1L	GPR37	EEF1A1	C1orf110
ATP6AP1	LOC391656	C1orf156	C1orf168	AIM2	GPR65	EFNB1	C1orf131
ATP6V0B	LOC439992	C1orf218	C1orf175	AJAP1	GPR68	EGFR	C1orf27
ATP6V0C	LRP1	C1orf43	C1orf227	AK3	GPRC5C	ENC1	C1QTNF6
ATP6V0E1	LRPAP1	C1orf53	C1orf25	AK3L1	GRIN3A	EPHA2	C20orf7
ATP6V1C1	LRRC15	C1orf83	C1orf84	AK7	GRM5	EPN3	C20orf95
ATP6V1D	Luc	C1QL3	C1orf97	AKAP11	GRM7	EPS8L2	C21orf59
ATP6V1E1	MAGI1	C1QTNF2	C20orf108	AKAP12	GTF2E2	ERCC5	C21orf91
ATP6V1G1	MCM4	C20orf158	C21orf29	AKAP5	GTF2H3	ESRRB	C22orf13
ATP6V1H	MEF2B	C20orf173	C21orf33	AKAP7	GTF3C3	FAM183A	C22orf40
ATRX	MEFV	C20orf185	C21orf57	AKR1B1	GZMB	FANCC	C2CD2L
AUH	MERTK	C20orf196	C21orf66	AKR7A2	H19	FAS	C3orf10
AURKA	MLYCD	C20orf20	C22orf27	AKR7A3	HIST2H3C	FBXO22	C5orf35
AURKB	MYCN	C20orf7	C2orf24	AKT1S1	HNRNPC	FBXW7	C6orf62
B2M	MYD88	C21orf124	C2orf34	AKT3	HNRPK	FDXR	C8orf86
B3GALT6	MYOG	C21orf57	C2orf39	AKTIP	HOXA13	FLJ41841	C9orf131
B3GAT1	NCOA3	C21orf66	C3orf44	ALAS2	HOXB4	FOSL1	C9orf94
B3GAT3	NDUFA8	C2orf63	C3orf59	ALDH18A1	HOXB6	FRMPD2	CACNA2D2
B3GNT3	NDUFS8	C2orf69	C4orf31	ALDH1A1	HOXD13	FXYD3	CACNG4
B4GALT1	NMNAT1	C3orf21	C4orf39	ALDH1B1	HR	GADD45A	CACNG8
B4GALT2	NMNAT2	C3orf31	C5orf40	ALDH8A1	HRH4	GALIG	CALM1
B4GALT4	NPY2R	C3orf44	C6orf118	ALDH9A1	HSD17B2	GAMT	CAMK2N1
B4GALT5	NR3C1	C3orf48	C6orf125	ALG13	HSD17B4	GBE1	CAMKK1
B4GALT7	NSMCE2	C3orf67	C6orf126	ALG2	HSF2	GDF15	CAMKK2
BAIAP2	NT5C1A	C5orf40	C6orf136	ALG9	HSP90AB1	GJB5	CAPZA3
BAK1	ORC1L	C5orf44	C6orf62	ALMS1	HSPB1	GLS2	CBLN2
BAX	PARK7	C6orf118	C6orf97	ALMS1P	HSPG2	GML	CBWD3
BCAR1	PEBP1	C6orf125	C7orf68	ALPK1	HTR1F	GPR56	CBX6
BCAT1	PIK3C2B	C6orf15	C8orf44	ALPK2	HTR2B	GPR87	CCBP2
BCKDHA	PIP3-E	C6orf201	C9	ALS2CL	HTR2C	GPX1	CCDC101
BCKDHB	PIP5K2B	C7orf28B	C9orf139	ALS2CR16	HTR3A	GRIN2C	CCDC14
BCL2	PITX2	C7orf31	C9orf4	ALS2CR4	HTR3B	GSS	CCDC36
BCL2A1	PKM2	C7orf68	CA2	ALX1	HTR3C	HES2	CCDC50
BCL2L1	PLA2G4C	C9orf106	CADM3	AMACR	HTR4	HGF	CCDC60
BCL3	PLK1	C9orf125	CALHM3	AMDHD1	HYAL2	HHAT	CCDC66
BCL6	PLLP	C9orf91	CALM2	AMDHD2	IDH1	HIC1	CCDC80
BDH2	PMM1	CA14	CAMK2A	AMHR2	IDH3G	HRAS	CCDC97
BDKRB1	PODXL	CACNG4	CAMTA2	AMIGO1	IGFBP6	HSP90AB1	CCL23
BDNF	POLR2A	CADPS	CAPN13	AMIGO2	IKBKB	HSPA4L	CCNL2
BGN	POLR2B	CALCB	CASC3	AMIGO3	IL10RB	HSPA8	CCNT1
BID	PON2	CALR	CASC5	AMOTL1	IL13	HTT	CCS
BIK	PRDX3	CALR3	CBX6	AMPD1	IL1R1	ICAM1	CD14
BIRC3	PRKDC	CAMKV	CCDC126	AMPD3	IL22	IER3	CD1D
BLVRA	PRMT1	CAPN13	CCDC23	AMT	IL28B	IGFBP3	CD226
BLVRB	PSMA5	CAPSL	CCDC26	AMZ1	IL9R	IKBIP	CD300LB
BMP1	PSMA7	CAPZA2	CCDC27	ANAPC13	INPPL1	INPP1	CD68
BMP2	PSMD1	CARD17	CCDC57	ANGEL1	IRF6	INPP5D	CDC25A
BMPR1A	PSME1	CBLL1	CCDC79	ANGEL2	IRF8	IRF5	CDC26
BMPR1B	PTAFR	CBX5	CCL13	ANK1	JUN	ISCU	CDC40
BMPR2	PTCH1	CCDC115	CCL14	ANK3	JUP	ITGA3	CDC42EP5
BNIP3L	PTPN9	CCDC116	CCL5	ANKHD1	KCNC4	ITGA9	CDH2
BRCA1	RAD51	CCDC140	CCNB1IP1	ANKMY1	KCNH2	KANK3	CDK13
BST2	RAD54B	CCDC149	CCNYL1	ANKRD1	KCNH7	KCNC2	CDK17
BTC	RAD9A	CCDC26	CCR2	ANKRD13B	KIF3A	KCNN4	CDK18
BTG1	RBX1	CCDC45	CCRL1	ANKRD13D	KLRC4	KDM4B	CDK3
BTG2	RECQL5	CCDC48	CCS	ANKRD16	KLRK1	KIAA0247	CDK4
BTG3	RELB	CCDC51	CD200	ANKRD17	KPNB1	KLHDC7A	CDKN2A
BUB1B	REV1	CCDC59	CD200R1L	ANKRD2	KREMEN1	KRT15	CDNF
BUB3	RGS16	CCL13	CDC123	ANKRD26P1	LAT2	KRT8	CDX4
C1QA	RPA1	CCNC	CDC37L1	ANKRD35	LDLR	KSR1	CELA3A
C1QC	RPA2	CCNI	CDC42BPB	ANKRD6	LHX2	LAMA3	CELSR2
C1R	RPL14	CCRL1	CDH2	ANKS1A	LOC402057	LAPTM5	CEP170L
C1S	RPL30	CCT2	CDK4	ANKS3	LPHN2	LDLRAD1	CEP68
C2	RPL8	CD163L1	CDK6	ANKS4B	LRRK1	LGALS3	CFL1
C3	RPS13	CD200R1	CDR1	ANO10	LRRK2	LIF	CFP
C3AR1	SAP18	CD2AP	CDY2B	ANP32C	LY75	LRDD	CHCHD6
C4BPB	SDHD	CD80	CEACAM4	ANXA10	MAFK	LRP1	CHPF2
C5AR1	SFRP1	CDAN1	CEACAM6	ANXA2	MAPK8IP3	LYNX1	CHST14
C8A	SFRP4	CDC123	CENPF	AOX1	MAS1	MAD1L1	CHST15
C8B	SHISA5	CDC2L5	CENPK	AP1M1	MBD1	MCC	CHST3
C8G	SLC18A3	CDK2	CEP72	AP1M2	MBD4	MDM2	CIB2
C9	SLC22A12	CDK3	CES8	AP1S2	MC4R	MET	CIDEB
CA12	SLC25A11	CDK7	CFHR5	AP3B1	MCM2	MFSD4	CISD1
CA2	SLC2A4	CDKL3	CHD3	AP4B1	MCRS1	MGAM	CKB
CA4	SMARCC2	CDNF	CHD4	AP4M1	ME2	MGMT	CKM
CA6	SMC4	CDSN	CHIC2	AP4S1	MEF2D	MICALL1	CKMT2
CAB39	SMURF1	CDY1B	CHODL	APCDD1	MELK	MLH1	CLCA2
CACNA1H	SNAP47	CENPC1	CHRDL1	APOBEC1	MFNG	MMP2	CLEC16A
CAD	SPN	CEP57	CHRNA5	APOBEC2	MOG	MSH2	CLK3
CADM1	SPRED2	CERK	CKAP2	APOBEC3B	MYL1	MYBPC3	CNOT6
CADM3	SRP19	CERKL	CKAP4	APOBEC3C	NACA	NADSYN1	CNOT8
CALCRL	SRP68	CES1	CLC	APOBEC4	NCL	NDRG1	COLQ
CALM1	SUFU	CFHR4	CLCA4	APOC1	NDUFA4	NDRG4	COQ6
CALM3	SYN3	CFTR	CLEC12A	APOE	NDUFA5	NINJ1	COX5A
CALR	SYT1	CHD9	CLEC4D	APOL2	NEUROG3	NLRC4	CPNE1
CAMK4	TAT	CHDH	CLN5	APOL3	NFKBIB	NOS3	CPXCR1
CANT1	TBX21	CHEK2	CLPTM1L	APOL4	NKRF	NTF3	CREB1
CAP1	TCF7L2	CHI3L2	CLTA	APOL6	NMI	NTPCR	CREBL2
CAPN3	TCIRG1	CHMP2A	CNOT8	APP	NR1D1	NTRK2	CRISP1
CAPN5	TEAD2	CHST10	CNTN1	AQP6	NR4A3	ODC1	CRLF1
CARTPT	TECR	CHTF8	CNTNAP3	AQR	NR5A1	ORAI3	CRYBA4
CASP1	TF	CKLF	COG3	ARCN1	NRG1	P2RX6	CSK
CASP3	TGIF1	CLEC2B	COG5	ARF1	NT5C3	PANK1	CSNK1E
CASP4	TIMP3	CLEC4C	COG6	ARFGAP3	NUP214	PARD6G	CSNK1G2
CASP6	TLX1	CLN3	COG8	ARGLU1	OCIAD1	PARK2	CSNK2A2
CASP7	TLX3	CMKLR1	COL4A6	ARHGAP17	OLIG1	PCBP4	CSNK2B
CASP8	TM2D1	CNGA1	COL5A3	ARHGAP27	OPRD1	PCNA	CSPG4
CASP9	TNFRSF10A	CNO	COPZ1	ARHGAP9	OPRK1	PDE4C	CSPP1
CAT	TNFRSF18	CNRIP1	COX6A1	ARHGEF11	P2RY5	PDGFC	CT47A11
CAV1	TOLLIP	CNTLN	CPA6	ARHGEF5	PACRG	PERP	CTDSP1
CBL	TOP1	CNTN4	CPEB4	ARID1A	PAPOLA	PGAP1	CUZD1
CBLB	TPK1	COL12A1	CPLX4	ARID1B	PAX8	PGF	CXorf59
CBX3	TRRAP	COL14A1	CPNE5	ARID2	PAXIP1	PGPEP1	CYB5R3
CBX5	TUBA4	COL16A1	CPVL	ARID4B	PCGF2	PHLDA3	CYLD
CCL11	UBE2M	COL29A1	CRIPT	ARID5A	PDHX	PKP1	CYorf15A
CCL13	UBTF	COL4A3	CRYBA4	ARID5B	PGF	PLAGL1	CYSLTR2
CCL17	UGT2A3	COLEC11	CSAD	ARL1	PHKB	PLCL2	DCK
CCL19	WEE1	COMMD7	CSNK1A1	ARL11	PICALM	PLEKHG1	DCTN4
CCL20	WNT3	COQ10B	CSNK1A1L	ARL13B	PIK3CG	PLK2	DDA1
CCL22	YARS	CPLX1	CSNK1D	ARL14	PIK4CA	PLK3	DDR1
CCL5	VDR	CPLX4	CSNK1E	ARL15	PITX2	PLXNB3	DDR2
CCNA2	PSMD11	CR1	CSNK1G1	ARL4A	PKM2	PMAIP1	DDX19A
CCNB2	YWHAG	CRADD	CSNK2A2	ARL4D	PKMYT1	PML	DDX55
CCND2	ZCCHC11	CRB1	CSRNP1	ARL5A	PLK1	PMS2	DEPDC1
CCND3		CRBN	CSTA	ARL5B	POLR2A	PNLIPRP2	DGKQ
CCNE1		CREM	CTBS	ARL6IP5	POLR2B	POLH	DGKZ
CCR2		CRYZL1	CTDSPL	ARL9	POLR2D	POLK	DGUOK
CCR7		CSGALNACT1	CTSK	ARMC1	POLR2F	PPM1D	DHCR24
CD1D		CSN3	CUBN	ARMC10	POLR2I	PPM1J	DHDH
CD2		CSNK1G3	CXorf59	ARMC3	PPP1R3A	PRDM1	DIDO1
CD209		CSRNP3	CXorf61	ARMCX1	PPYR1	PRKAB1	DIO2
CD247		CST9	CYLC2	ARNTL2	PRKY	PRKAB2	DIXDC1
CD274		CSTF3	CYorf15A	ARPC2	PROCR	PRKX	DKK2
CD276		CTAGE4	CYP2C18	ARR3	PRPF19	PRO1068	DMGDH
CD28		CTGF	CYP2J2	ARSF	PSMA1	PROM2	DMRT1
CD34		CTNNA1	CYP2U1	ART4	PSMA2	PSTPIP2	DMRT3
CD36		CXorf61	CYP3A43	ARVCF	PSMA3	PTEN	DMRTA1
CD37		CYP3A7	CYP4F22	AS3MT	PSMB2	PTK2	DMRTB1
CD38		DAAM2	DACT1	ASAP1	PSMB6	PTP4A1	DNAJC21
CD3D		DCAF4L2	DALRD3	ASB11	PSMC2	PTPRE	DNASE1L1
CD3E		DCDC1	DAZ4	ASB12	PSMC6	PTPRU	DNASE2
CD4		DCLRE1A	DBF4B	ASB14	PSMD1	PVRL4	DNMT1
CD40		DCUN1D1	DCAF11	ASB18	PSMD2	PYCARD	DOCK4
CD40LG		DDHD2	DCDC2	ASB3	PSMD3	RABGGTA	DOK5
CD44		DDO	DCST1	ASB4	PSMD6	RAD51C	DPYSL5
CD46		DEFA3	DDX3X	ASB9	PTGDR	RB1	DRAP1
CD47		DEFB106A	DDX60	ASCC3	PTGER3	RBM38	DSN1
CD48		DGKI	DEF8	ASCL4	PTH2R	RETSAT	DUPD1
CD69		DGKZ	DEFB1	ASGR1	PYGO1	RFNG	DUSP23
CD74		DHTKD1	DGKH	ASNA1	RAN	RFWD2	DUSP9
CD79A		DHX29	DGKI	ASPHD1	RBX1	RGS12	DUT
CD80		DIAPH1	DHFRL1	ASPM	RECQL	RHOD	DVL3
CD81		DICER1	DHRS4	ASS1	RPL10	RINL	E2F1
CD86		DMBT1	DHRSX	ASTN1	RPL11	RNF144B	E2F5
CD8A		DMRTA1	DIO1	ATAD1	RPL14	RNF19B	EARS2
CD8B		DNAJC24	DIRAS2	ATAD2	RPL30	RPS27L	EEF1DP3
CD9		DNAJC6	DMC1	ATAD2B	RPL6	RRM2B	EGFR
CD96		DNAJC9	DMGDH	ATCAY	RPS13	S100A2	EID2B
CD99		DNHD1	DMRT2	ATE1	RTF1	SAC3D1	EIF2AK2
CDC20		DNM1L	DMRTA1	ATF3	RUNX2	SCARA3	EIF5
CDC25A		DSE	DMXL2	ATF7	RUNX3	SCD	EMR1
CDC25B		DUSP12	DNAI2	ATG10	RUVBL2	SCGB1D2	EN1
CDC27		DUSP16	DNAJB1	ATG4B	RXRA	SCN2A	ENPP2
CDC34		DYM	DNAJC6	ATG4C	SAP18	SCN3B	ENTPD2
CDC6		DYNC1LI1	DNMT1	ATG9B	SARM1	SCO2	EPB41L1
CDC7		DYNC2LI1	DOCK9	ATL1	SC5DL	SDC1	EPHA8
CDCA8		E2F1	DOLK	ATL2	SF1	SEMA3B	EPHB2
CDH15		ECD	DPH1	ATL3	SIN3A	SERPINB5	EPHX3
CDH2		EDEM1	DPP9	ATM	SIRT5	SERPINE1	ERBB3
CDK2		EFNB2	DPY19L1P1	ATMIN	SLC26A2	SERTAD1	ERBB4
CDK4		EGFR	DRG1	ATN1	SMARCA4	SESN1	ERC1
CDK5R1		EIF2C4	DSG1	ATP11A	SNCAIP	SESN2	ERCC3
CDK8		EIF3D	DUOXA1	ATP11C	SNRNP200	SF3B14	ETV7
CDK9		EIF3I	DUSP28	ATP1A1	SNRPA1	SFN	EZH1
CDKN1A		EIF4E	E2F3	ATP2B4	SNRPD2	SGK2	FAM102B
CDKN2B		ELAVL2	EEA1	ATP5C1	SORBS1	SH2D1A	FAM113B
CDKN3		ELF4	EEF1A2	ATP5G2	SP1	SHBG	FAM127A
CDO1		ELMO1	EEF1B2	ATP5G3	SP3	SIDT2	FAM153A
CEBPB		ELOVL4	EFCAB5	ATP5S	SPAM1	SLC30A1	FAM161B
CEL		ELOVL6	EFCAB7	ATP6AP2	SPRY3	SLC44A5	FAM162A
CELSR1		ELTD1	EID1	ATP6V0A1	STRAP	SPRY1	FAM165B
CETN2		EMB	EIF3E	ATP6V0A2	TACR1	STEAP3	FAM166A
CFH		EMILIN1	EIF3F	ATP6V0A4	TBXA2R	SULF2	FAM199X
CFHR2		EMP1	ELMOD1	ATP6V0D1	TCF7L1	SYTL1	FAM38A
CFI		ENC1	ELMOD2	ATP6V0E1	TCOF1	TAF3	FAM53B
CFP		ENTPD1	ELOF1	ATP6V1C1	TEAD2	TAP1	FAM53C
CHAF1A		EPB41	EMB	ATP6V1D	TFCP2	TCERG1L	FAM71F1
CHEK1		EPB49	EMILIN1	ATP6V1H	TLE1	TCP11L1	FBXO36
CHKA		EPHA2	ENG	ATP7A	TNFSF4	TGFA	FBXW7
CHPF		EPHA5	EP300	ATP7B	TNFSF8	TM7SF3	FCER2
CHPF2		EPHA6	EPB41L3	ATP8B1	TNIP1	TMEM63B	FCGBP
CHRNA5		EPHA7	EPB41L5	ATP8B2	TWIST1	TMEM68	FCGR2B
CHST1		EPPK1	EPB42	ATPAF2	UBE2L3	TNFAIP8	FDFT1
CHST12		EPS15	EPB49	ATPIF1	UROD	TNFRSF10A	FES
CHST2		ERBB3	EPHA5	ATXN10	USP9X	TNFRSF10B	FGF3
CHST3		ERBB4	EPHA7	ATXN2L	VNN1	TNFRSF10C	FGF4
CHST4		ERI1	EPHB3	ATXN7L2	WARS2	TNFRSF10D	FGF6
CHST6		ERMAP	ERBB3	AUH	WASF2	TOB1	FGFR1
CIITA		ERN2	ERC1	AURKC	WIPI1	TP53	FGR
CISH		ESCO1	ESPL1	AVEN	WWTR1	TP53AIP1	FHL1
CITED2		EXOSC2	ESPN	AVPR1B	XPO1	TP53I11	FHL3
CKS1B		EXTL2	ESYT2	AXIN1	XYLT2	TP53I3	FIBP
CLCF1		F2RL1	ETFDH	AXIN2	YY1	TP53INP1	FICD
CLCN2		FABP2	EXOC5	AXL	ZEB2	TP53TG1	FIG4
CLDN11		FAM105B	FABP3	AZI2	ZMYM2	TP63	FIGLA
CLDN15		FAM107A	FAM104A	B3GALNT1		TP73	FLT3
CLDN19		FAM125A	FAM108B1	B3GALT5		TRAF4	FMNL1
CLDN5		FAM179A	FAM116A	B3GAT1		TRIAP1	FN3K
CLDN7		FAM19A3	FAM120B	B3GNT6		TRIM22	FOSB
CLTB		FAM53B	FAM159A	B3GNTL1		TRPM2	FOSL2
CLTC		FAM73A	FAM19A2	B4GALNT2		TSC2	FPR2
CMKLR1		FAM82B	FAM23B	B4GALNT3		TSKU	FRMPD4
CNP		FANCB	FAM50B	B4GALNT4		TTC28	FSCN2
CNTFR		FANCD2	FAM57B	B4GALT3		TYRP1	FSD1CL
CNTN1		FAT1	FAM74A4	BAAT		UBD	FZD8
COL11A1		FAT4	FAM76B	BACH1		UIMC1	G6PC2
COL12A1		FBXO11	FAM91A1	BAGE2		UNC5B	GABARAPL2
COL16A1		FBXO8	FBLN1	BAGE4		VCAN	GABRA3
COL17A1		FEM1C	FBLN7	BANF2		VDR	GADD45G
COL1A2		FGD4	FBXL13	BANK1		VWCE	GAL3ST3
COL2A1		FGF10	FBXO42	BAT1		WDR63	GALK2
COL3A1		FH	FBXW4	BAT2D1		WRAP73	GART
COL5A2		FIBIN	FEM1C	BAT3		XPC	GATAD2A
COL5A3		FIP1L1	FGF13	BATF3		XRCC5	GBX2
COL6A1		FKBP10	FGF9	BBS2		ZMAT3	GCK
COL6A3		FKBP1C	FGFBP1	BCAP29		ZNF219	GCLM
COL7A1		FLG	FGFR3	BCAS1		ZNF337	GDF6
COL8A2		FLG2	FGL1	BCAS4		ZNF561	GDF9
COL9A1		FLRT2	FHL2	BCDIN3D		ZNF654	GGT3P
COMP		FLRT3	FHOD3	BCL2L13		ZNF79	GGT6
COMT		FN3K	FIGF	BCL7A			GIF
COPS5		FNTAL1	FKBP3	BCL9			GIMAP5
COX15		FOSB	FLG	BCOR			GIMAP8
COX5A		FOXO3	FLRT3	BDH2P1			GINS4
COX5B		FPGT	FMO2	BDKRB2			GIPC1
COX6C		FPR3	FMOD	BEND5			GJB4
CP		FREM2	FNDC3A	BEX1			GLA
CPB2		FRG2	FOXO3	BFSP1			GLDC
CPE		FSD1CL	FSCN3	BFSP2			GLIS1
CPT2		FSIP2	FSD1CL	BHMT2			GLIS2
CR2		FUSIP1	FSIP2	BIN2			GLRA1
CSAD		FUT2	FSTL1	BIRC5			GMEB2
CSE1L		FXR1	FUCA2	BIRC7			GMFB
CSF1		FYB	FUT5	BIRC8			GMPPA
CSF2		FZD3	FZD7	BLCAP			GNB2L1
CSF2RA		GAPT	G3BP1	BLK			GNG12
CSF2RB		GARNL1	GALM	BLMH			GNG5
CSF3		GBF1	GAR1	BMF			GNLY
CSK		GCC1	GAS2L2	BMP3			GNPDA1
CSNK2B		GCNT3	GCET2	BMPR2			GNRHR
CSRP1		GDAP2	GDAP2	BNIP3L			GNS
CSTF2		GDI1	GDPD2	BOC			GOLGA1
CSTF3		GGCT	GFM1	BPESC1			GOLGA6L2
CTH		GJB7	GIP	BRAF			GOLGA7
CTNNA1		GLP2R	GJA1	BRCC3			GPATCH3
CTNNB1		GLRB	GLTSCR1	BRD4			GPD2
CTNND1		GLUD2	GNAL	BRD9			GPNMB
CTSD		GMPR	GNPNAT1	BRMS1L			GPR161
CTSK		GNAI1	GNRHR	BRP44			GPR176
CTSS		GOLGA3	GOLGA3	BRP44L			GPR19
CUL1		GOLGB1	GOLM1	BRPF3			GPR45
CUL3		GP2	GP1BA	BRSK1			GPR65
CX3CL1		GPA33	GP5	BRWD1			GPR85
CXCL10		GPD2	GPATCH1	BRWD3			GPR98
CXCL11		GPIHBP1	GPBP1	BSN			GPX2
CXCL2		GPR111	GPBP1L1	BTBD3			GRAP2
CXCL6		GPR133	GPM6A	BTBD7			GREB1
CXCL9		GPR141	GPN2	BTG2			GRHL2
CXCR3		GPR160	GPR113	BTK			GRHPR
CXCR4		GPR89B	GPR174	BTN2A2			GRIN2D
CXCR6		GPRC5A	GPR89B	BTN3A2			GRIPAP1
CYB5R1		GRIK2	GPRASP2	BTNL9			GRM2
CYB5R3		GRK4	GRIK5	BXDC1			GSK3A
CYP17A1		GSK3A	GRK6	BZRPL1			GSN
CYP1A1		GSK3B	GSDMC	BZW1			GTF3C2
CYP27A1		GSTA5	GSG1	C10orf10			GTPBP3
CYP2C18		GSTT2	GSK3A	C10orf11			GTPBP5
CYP2S1		GUCY1A2	GSTK1	C10orf137			GTSE1
CYP4A22		GUSBL2	GTF2E1	C10orf2			H2AFB3
DAB2		GYPA	GTPBP1	C10orf25			HAGH
DAD1		HCP5	GUCY1A2	C10orf31			HAGHL
DAPP1		HDAC2	HADH	C10orf58			HAO1
DCK		HDAC9	HCFC2	C10orf72			HAO2
DCLRE1B		HDHD2	HCN3	C10orf78			HBE1
DCTN1		HEBP2	HELZ	C11orf1			HDAC1
DCXR		HELB	HERC6	C11orf24			HDAC8
DDB1		HEPACAM	HFE2	C11orf30			HDGF
DDIT3		HHATL	HINT3	C11orf43			HELT
DDX18		HHLA2	HIRIP3	C11orf46			HEY1
DGAT1		HIAT1	HIST2H2BF	C11orf49			HEYL
DGKG		HIBCH	HLA-A	C11orf60			HIST1H1A
DGKH		HIPK3	HMGCS2	C11orf70			HIST1H2AB
DHRS3		HIST1H2AA	HMSD	C11orf74			HIST1H2AJ
DHRS7		HIST1H2BC	HN1	C12orf10			HIST1H2BH
DLD		HNRNPA1	HNRNPA3	C12orf24			HLF
DLG4		HNRNPA3P1	HNRNPU	C12orf36			HLX
DLST		HNRNPD	HPCAL4	C12orf45			HMBS
DNAJA1		HORMAD1	HPS5	C12orf52			HMCN2
DNAJB1		HOXC11	HSD17B6	C12orf59			HMGB4
DNAJB9		HPX	HSD3B2	C12orf62			HMGN1
DNAJC3		HRNR	ID2	C12orf63			HMGN4
DNMBP		HSFY1	IDH2	C12orf69			HMOX2
DNTT		HSPA13	IFI16	C13orf15			HNF1B
DOCK9		HSPA4L	IFIT1L	C13orf31			HNRNPA1
DPP4		HSPA6	IGF1R	C13orf33			HOMEZ
DPYSL2		HSPB8	IL17RD	C13orf34			HOXB4
DTYMK		HSPE1	INHBE	C14orf106			HOXC11
DUSP1		HTN1	INPP5A	C14orf118			HOXC12
DUSP4		HUS1	INSIG1	C14orf138			HOXC6
DUSP6		HYDIN	INSR	C14orf145			HOXC8
DUT		IDO2	INTS8	C14orf147			HPGDS
E2F2		IFI35	IPCEF1	C14orf174			HPN
E2F3		IFI44	IPMK	C14orf21			HSD11B1L
E2F5		IFIT1	IPO5	C14orf48			HSD17B2
EBI3		IFNA16	ITK	C14orf53			HSPB6
ECSIT		IFT122	ITM2B	C14orf79			HTR2B
EEF1B2		IGF1R	KAT2B	C14orf93			HTR3A
EFNA3		IGF2R	KAZALD1	C15orf39			HTR4
EFNA5		IL12A	KCNMB3	C15orf42			HYAL1
EGFR		IL12B	KCNT2	C15orf48			IDUA
EGLN3		IL20RA	KDELC1	C15orf54			IFITM2
EGR1		IL20RB	KDELR2	C15orf55			IFNG
EGR2		IL33	KDM3B	C16orf45			IFT140
EIF2AK3		IL4R	KDR	C16orf47			IGBP1
EIF2S1		INCA1	KIAA0430	C16orf65			IGF1R
EIF2S2		INHBB	KIAA0528	C16orf7			IGFBP5
EIF2S3		INPP4B	KIAA0831	C16orf71			IGHMBP2
EIF3A		INSR	KIF15	C16orf73			IKZF3
EIF4A1		IPCEF1	KIF1B	C16orf78			IL12RB1
EIF4E		IPPK	KIF27	C16orf89			IL22
EIF4EBP1		IQSEC2	KIFAP3	C17orf46			ILVBL
EIF4G1		IRAK2	KIR2DL2	C17orf64			IMPA2
EIF4G2		ISCA1	KIR3DX1	C17orf73			INPP5J
EIF4G3		ITFG1	KLHDC2	C17orf80			INSR
ELANE		ITGB3BP	KLK6	C18orf2			INSRR
ENO1		ITIH3	KPNA2	C18orf26			IRAK1
ENO2		ITPR3	KRBA2	C19orf18			IRF1
ENO3		IVNS1ABP	KRT1	C19orf61			IRX1
ENPEP		KANK1	KRT13	C19orf75			IRX4
ENPP1		KBTBD5	KRT2	C1D			ITCH
EPHA2		KCNA6	KRT83	C1orf100			ITGAV
EPHB2		KCNG3	KRTAP13-2	C1orf109			ITPKA
EPHX1		KCNK16	KRTAP4-12	C1orf110			ITPR1
ERCC2		KCNQ3	KRTAP4-7	C1orf125			JAK1
ERCC4		KCTD2	L1TD1	C1orf144			JAK3
ERCC5		KDELR3	LAMA1	C1orf151			JMJD4
ERN1		KIAA0226	LAMB4	C1orf156			JPH2
ESR1		KIAA1429	LATS1	C1orf175			JUN
ETFA		KIAA1529	LATS2	C1orf188			KAT2B
ETS1		KIF14	LCA5L	C1orf213			KBTBD7
ETS2		KIF9	LCOR	C1orf215			KCNC4
EXT2		KIR3DL1	LEPROT	C1orf222			KDM5C
EZH2		KITLG	LGALS4	C1orf35			KHDRBS2
F11		KLHDC5	LILRA1	C1orf51			KIF12
F2R		KLHL4	LIMK1	C1orf53			KIR3DL3
F2RL1		KRT8	LIMS1	C1orf63			KLF4
F2RL2		KRTAP9-2	LINGO4	C1orf64			KLK10
F5		LATS1	LMBRD1	C1orf69			KLK12
F7		LCMT1	LONRF1	C1orf71			KLK8
F9		LDB2	LPIN1	C1orf74			KLKB1
FAH		LDHAL6B	LRGUK	C1orf87			KNDC1
FANCC		LDHC	LRRC41	C1orf9			KRT39
FARSA		LEPROT	LRRFIP2	C1orf92			KRT6A
FAS		LGALS3	LSM14A	C1orf96			KRT6C
FASLG		LGI4	LUM	C20orf185			KRT79
FASN		LIMD1	LUZP2	C20orf20			LAP3
FBL		LIMS3	LYRM2	C20orf200			LAS1L
FBLN1		LIN9	MAGEB18	C20orf71			LASS6
FBP1		LMAN1	MAK	C20orf94			LBH
FBP2		LMBRD1	MAN1A2	C21orf33			LCMT2
FCER1G		LOXHD1	MANEAL	C21orf37			LCN1L1
FCGR1A		LOXL4	MAP1B	C21orf57			LEAP2
FCN1		LPAR2	MAP3K15	C21orf62			LHFPL1
FEN1		LPCAT3	MAP3K9	C21orf7			LIG4
FGA		LRIT2	MAP4	C21orf81			LILRA1
FGF18		LRP1B	MAPK15	C22orf13			LIM2
FGF2		LRRC4	MAPK8	C22orf23			LIN28
FGF6		LRRC40	MAPK9	C22orf31			LIPC
FGF9		LRRC6	MAST4	C2orf15			LMO1
FGG		LRRC8B	MBLAC2	C2orf24			LMTK3
FGL2		LRRFIP2	MCL1	C2orf34			LONRF2
FH		LRRTM2	MCM8	C2orf40			LOR
FLNC		LSM14A	MDM4	C2orf57			LPAR2
FLT3LG		LTBP3	MDP1	C2orf69			LRFN2
FLT4		LUZP1	ME2	C2orf85			LRFN5
FMO3		LUZP4	MED10	C3orf15			LRP2BP
FN1		LY6K	MERTK	C3orf19			LRRC25
FOS		LY75	METT10D	C3orf23			LRRC46
FOSB		LYPLA1	MFAP3	C3orf32			LRRIQ3
FOSL2		LYPLAL1	MID1IP1	C3orf33			LUZP2
FOXO3		MAD2L1	MKX	C3orf38			LUZP4
FPR1		MAN2B2	MLF2	C3orf44			LYG2
FSCN1		MAP3K13	MLL5	C3orf67			LYPLA2
FSTL1		MAP3K7IP2	MLLT3	C4orf27			MAFB
FURIN		MAP3K9	MMRN2	C4orf32			MAN2B2
FUT8		MAPK14	MOAP1	C4orf33			MAP3K8
FYN		MAPK6	MOBKL1B	C4orf41			MAPK12
FZD8		MAPKAPK3	MOBKL2A	C4orf43			MAPK8IP3
G0S2		MAPKAPK5	MPHOSPH9	C5orf22			MAPKAPK5
G6PC		MAPKSP1	MREG	C5orf34			MAPKSP1
GAA		MARK3	MRFAP1	C6orf106			MARCH5
GABBR1		MAS1L	MRPL1	C6orf114			MARCH9
GABRA3		MBD2	MRPL11	C6orf125			MAST4
GAD1		MCEE	MRPL17	C6orf146			MAT1A
GAD2		MDM2	MRPL32	C6orf150			MATK
GADD45B		MDP1	MRPL44	C6orf207			MAX
GADD45G		MED12L	MRPL49	C6orf70			MC4R
GAL		MET	MRPS18C	C6orf72			MCHR1
GAL3ST1		METTL9	MS4A12	C6orf94			MCL1
GALE		MFSD11	MSH4	C6orf97			MCM3
GALK1		MGAT4A	MSH5	C7orf28B			MCOLN1
GALNT1		MGEA5	MTDH	C7orf36			MDH2
GALNT3		MIB1	MTO1	C7orf41			MDS1
GAMT		MICALCL	MTOR	C7orf44			MEFV
GAPDH		MID1	MTSS1L	C7orf49			MEGF11
GAPDHS		MLC1	MUC20	C7orf51			MEIS3
GART		MLLT4	MURC	C7orf52			MEN1
GAS1		MLYCD	MUTYH	C7orf55			MESP1
GATA1		MMP27	MYADML	C7orf68			MET
GATA3		MOAP1	MYBPC1	C8G			MFSD10
GBE1		MORN1	MYCL2	C8orf17			MFSD6L
GCA		MPV17	MYLK	C8orf31			MGAT4B
GCDH		MRPL21	MYO1H	C8orf33			MIB1
GCH1		MRPS23	NANP	C8orf41			MKL2
GCK		MRPS27	NAP1L2	C8orf84			MKRN1
GCKR		MRVI1	NAT2	C9orf103			MKRN3
GCLC		MSR1	NAV3	C9orf106			MKRN4P
GCNT1		MTF2	NCAPD3	C9orf131			MMP14
GCNT2		MTMR12	NDRG4	C9orf170			MMP15
GFPT1		MTPAP	NDUFA4	C9orf24			MMP24
GGH		MUC17	NEK3	C9orf27			MMP25
GJA1		MVP	NF1	C9orf6			MMP28
GLCE		MYADML	NFE2L1	C9orf66			MND1
GLO1		MYC	NHSL2	C9orf72			MOCOS
GLS		MYCBPAP	NID1	C9orf86			MOG
GLUD1		MYCL2	NIPSNAP1	C9orf95			MORN5
GLUL		MYEF2	NKD1	C9orf96			MPG
GMPPA		MYH11	NKRF	CA2			MPND
GMPPB		MYO1B	NKX3-2	CA4			MRAP2
GNA15		MYO3B	NLGN4Y	CA5A			MRGPRX4
GNAI2		MYOM1	NLK	CA5B			MRPS23
GNGT1		NACA2	NLRP13	CABC1			MSRB2
GNMT		NAE1	NLRP4	CABP5			MSRB3
GOSR2		NAF1	NLRP5	CACHD1			MST1R
GOT1		NASP	NLRP8	CACNA1H			MTAP
GOT2		NCALD	NMI	CACNA1I			MTMR9L
GP1BA		NCRNA00161	NOLC1	CACNA1S			MTOR
GPD2		NDST3	NOP2	CACNA2D1			MUC15
GPR132		NDUFAB1	NOS3	CACNA2D2			MUC17
GPR183		NDUFAF4	NOSTRIN	CACNA2D4			MXD4
GPR65		NDUFV3	NOX4	CACNG2			MYEOV
GPR83		NEDD4L	NPFFR2	CADM1			MYF5
GPX3		NEK7	NPHS2	CADPS			MYLK3
GPX4		NENF	NQO1	CAGE1			MYO1C
GPX7		NFATC2	NQO2	CALCB			MZF1
GRB2		NFU1	NR2C1	CALCOCO2			NAB1
GRB7		NHLRC3	NRAP	CALCRL			NACAD
GSK3B		Niacr1	NRF1	CALM1			NADK
GSR		NIPAL2	NSF	CALM2			NANOS2
GSTM4		NIPSNAP1	NT5C2	CALM3			NARF
GSTZ1		NIPSNAP3A	NUAK2	CALR3			NAT6
GTF2B		NOMO3	NUCKS1	CAMK1D			NBN
GTF2F1		NOS2	NUPL2	CAMK2D			NCK1
GTF2H1		NPC1	NXF3	CAMKK1			NCRNA00158
GTF2H3		NPHS2	NXPH1	CAMTA1			NDN
GTF2H5		NR2C1	OCIAD1	CAMTA2			NDNL2
GUSB		NRARP	OGT	CAND2			NDUFA10
GYS1		NRCAM	OLFML1	CAPN7			NDUFB1
GYS2		NSMCE1	OLFML3	CAPRIN2			NDUFS7
GZMA		NUB1	OPTC	CAPZA2			NELL2
GZMB		NUF2	OR10X1	CARD10			NEUROG1
HADH		NUP160	OR2T5	CARD14			NEUROG2
HADHA		NXPH3	OR4C3	CARD16			NFAT5
HAO2		OBP2A	OR51V1	CARD6			NFIB
HCLS1		OCLM	OR5C1	CARKD			NFKB2
HDAC2		OCLN	OR5V1	CARS			NIF3L1
HDAC9		OFD1	OR7A5	CASC2			NKAP
HDGF		OR12D3	OR9Q2	CASC5			NKG7
HELLS		OR4D10	ORAI2	CASK			NKIRAS1
HERPUD1		OR52M1	ORAI3	CASKIN1			NKX6-3
HES1		OR52R1	ORMDL2	CASP10			NME2
HES6		OR5P3	OSTC	CASP2			NMRAL1
HEXA		OR7G2	OXSM	CASS4			NOSIP
HEY1		OR8G5	PABPC4	CASZ1			NOTUM
HGFAC		ORC3L	PAGE4	CATSPER3			NOXA1
HIBCH		OSBPL11	PALMD	CBFA2T2			NOXO1
HIF1A		OSMR	PARD6B	CBR4			NPEPL1
HIPK2		OSTCL	PARVG	CBWD3			NPIP
HK1		P	PAX5	CBX4			NPM2
HLA-A		P2RY13	PCDH11X	CCBL2			NR1I3
HLA-DMA		PAK2	PCDHA12	CCDC11			NR3C2
HLA-DMB		PALMD	PCDHB10	CCDC110			NRIP2
HLA-DOA		PANK1	PCDHGB3	CCDC112			NT5M
HLA-DOB		PARD3B	PCNP	CCDC123			NUDT15
HLA-DQA1		PARD6B	PCNX	CCDC141			OBFC2A
HLA-DRA		PARG	PCOLCE2	CCDC148			OBSCN
HLA-E		PARN	PCYT2	CCDC149			OGDH
HLA-F		PARP8	PDCL3	CCDC150			OGG1
HLA-G		PAX6	PDE3A	CCDC21			OLIG3
HMGA1		PBOV1	PDGFA	CCDC22			OR13A1
HMGB2		PCDHA4	PDPK1	CCDC25			OR1A1
HMGB3		PCDHA5	PDS5B	CCDC27			OR2C1
HMGCL		PCDHB10	PDZD11	CCDC28B			OR4D1
HMGCS1		PCDHGA8	PDZD8	CCDC48			OR51B4
HMOX1		PCDHGB4	PDZRN4	CCDC57			OR51T1
HNF4A		PCDHGC4	PEX1	CCDC71			OR5V1
HNRNPC		PCGF1	PEX11B	CCDC72			OR6W1P
HOXD11		PCNX	PEX3	CCDC74A			OSBPL1A
HPN		PCSK5	PGRMC2	CCDC75			OTUD5
HPRT1		PCYT1A	PHF21A	CCDC81			OTUD7B
HRG		PDK3	PHKA1	CCDC88A			P2RX4
HS2ST1		PDLIM3	PHOSPHO2	CCDC93			PACSIN1
HS3ST1		PDLIM5	PHYHIPL	CCDC99			PACSIN2
HS6ST2		PDZD4	PI4K2A	CCHCR1			PACSIN3
HSD17B10		PDZD8	PI4K2B	CCL13			PAGE5
HSD17B2		PDZK1	PI4KB	CCL15			PAK4
HSD17B4		PEX11B	PIGG	CCL2			PAK6
HSD17B7		PEX12	PIGH	CCND1			PAK7
HSP90AA1		PFKP	PIGX	CCND3			PALM2
HSP90AB1		PFTK1	PIK3C2A	CCNJ			PAOX
HSP90B1		PGD	PIK3CB	CCNJL			PAPSS2
HSPA2		PGS1	PIK3R3	CCNL1			PARVG
HSPA8		PHACTR1	PIP4K2C	CCNL2			PASK
HSPA9		PHKB	PIR	Ccr2			PBX1
HSPD1		PI15	PITPNA	CCR3			PBXIP1
HSPE1		PI4K2B	PITPNB	CCR6			PC
HTR7		PIGG	PIWIL2	CCT2			PCBD1
HTRA2		PIGH	PIWIL3	CCT4			PCCA
HUS1		PIGM	PKD2L2	CCT8			PCNA
ICAM1		PIK3C2A	PKDREJ	CCT8L2			PCOLCE2
ICAM5		PIK3C2G	PKLR	CD151			PCSK2
ICOS		PIK3R3	PLAU	CD163			PCYOX1L
ID1		PIP5KL1	PLCZ1	CD163L1			PDPK1
ID2		PIWIL4	PLEKHJ1	CD1B			PDXK
ID3		PKN2	PLK4	CD1C			PELI3
IDH1		PLEKHA1	PLN	CD1E			PEX1
IDH2		PLEKHA9	PM20D1	CD200			PFKL
IDH3A		PLIN5	PMS2	CD226			PFN4
IDH3G		PLK3	PMS2L5	CD24			PGAM2
IDI1		PLK4	PNPLA8	CD247			PGBD2
IDUA		PLOD3	PNRC2	CD28			PGC
IFI27		PM20D2	PODXL	CD2BP2			PGK1
IFI30		PMEPA1	POGK	CD300A			PGM1
IFI35		PMS2L5	POGZ	CD300E			PHKA2
IFIH1		PNMA5	POLDIP3	CD300LB			PIGP
IFIT1		PNPLA5	POLG2	CD34			PIGU
IFITM1		POLDIP3	POLR2J3	CD36			PIK3AP1
IFITM3		POLK	POLR3C	CD3D			PIK3CA
IFNAR1		POLQ	POLR3G	CD3E			PIK3CD
IFNG		POLR1D	POLRMT	CD3G			PIK3CG
IFNGR1		POLR2J3	PON2	CD53			PIK3R2
IFNGR2		POLS	POP1	CD82			PIN1L
IFRD1		POMZP3	POP7	CD84			PIP5K1B
IGF1		POU3F2	POTED	CD99			PITPNM3
IGF1R		PPEF1	PPAPDC1A	CD99L2			PKD2L1
IGF2R		PPHLN1	PPHLN1	CDC16			PKIB
IGFBP2		PPIL2	PPM1B	CDC2			PKIG
IGFBP3		PPIL3	PPP1R3B	CDC20			PLA2G15
IKBKB		PPM1A	PPP4R1	CDC25C			PLA2G2E
IKZF2		PPM1E	PRDX1	CDC26			PLA2G2F
IL10		PPP1R3C	PRG4	CDC2L1			PLA2G3
IL10RA		PPP2R3A	PRH2	CDC2L5			PLCH2
IL11		PPP4R1	PRKAB2	CDC42BPA			PLD3
IL12A		PRB1	PRKAG1	CDC42BPG			PLD4
IL12B		PRH2	PRKCI	CDC5L			PLEKHG1
IL13		PRIM1	PRKG1	CDCA4			PLIN3
IL13RA1		PRKAR1A	PRKRA	CDCA8			PLK1
IL15		PRKAR2A	PRMT2	CDCP1			PLXNB2
IL15RA		PRKAR2B	PRR4	CDH10			PML
IL17RA		PRKDC	PRSS7	CDH11			PMS2L3
IL17RB		PRKG1	PTPLAD1	CDH18			PNLIPRP1
IL18		PRKRA	PTPRF	CDK2			PNMA1
IL1A		PRNP	PTPRJ	CDK3			PNPLA3
IL1B		PROZ	PTPRN2	CDK6			PNPLA7
IL1R1		PSG5	PXN	CDKL3			PNPO
IL1R2		PSMB3	PYGO1	CDKN1A			POLB
IL1RL1		PSMD11	R3HDML	CDKN1B			POLR2J
IL2		PSPH	RAB35	CDKN2AIP			POLR3D
IL23A		PTBP2	RAB37	CDKN2C			POLR3E
IL27RA		PTEN	RABEP2	CDKN2D			POP1
IL2RA		PTK2B	RABL5	CDON			POR
IL2RB		PTPN20B	RAD9B	CDR2L			POT1
IL2RG		PTPN3	RAF1	CDSN			POU2F1
IL3RA		PTTG1IP	RALYL	CDY2B			POU5F1
IL4		PTTG2	RAP2A	CEACAM19			PPA1
IL6ST		PURG	RASEF	CEACAM21			PPAPDC1B
IL7		PUS7L	RBM15B	CEACAM5			PPAPDC2
IL9		PXK	RBM16	CEACAM8			PPBP
IL9R		PXMP2	RBM33	CEBPA			PPFIA2
ILVBL		QRSL1	RBM44	CEBPD			PPIC
IMMT		RAB11FIP2	RBM8A	CECR5			PPIF
INHA		RAB18	RBMX	CEL			PPM1J
INHBB		RAB23	RCBTB1	CELA3A			PPP1R15A
INPPL1		RAB27A	RCOR1	CELSR2			PPP2CB
IRAK2		RAB30	RDBP	CELSR3			PPT2
IRAK4		RAB41	REEP1	CENPC1			PQBP1
IRF1		RAB9B	RFC3	CENPJ			PQLC2
IRF2		RABL3	RGMB	CENPK			PRCP
IRF4		RADIL	RGPD1	CENPO			PRDM12
IRF5		RAET1E	RGS14	CEP120			PRDM9
IRF7		RAF1	RHBDL1	CEP164			PRH1
IRF8		RALB	RIMBP2	CEP170			PRICKLE4
IRS1		RAPH1	RINL	CEP350			PRKAB2
IRS2		RARB	RNASE6	CEP57			PRKACA
ISG15		RASA2	RNF144B	CEP70			PRKAR2A
ISG20		RBL1	RNF146	CEP78			PRKCB
ITGA2		RBM16	RNF150	CEPT1			PRKD3
ITGA3		RBM46	RNF186	CERKL			PRKRIR
ITGA5		RBM4B	RNF38	CES3			PRMT1
ITGA9		RBM7	ROCK1	CES8			PRMT2
ITGAE		RBMY1D	ROPN1	CETN3			PRMT6
ITGAL		RCBTB1	ROR2	CFC1			PROK1
ITGB1		REN	RORA	CFH			PROKR2
ITGB2		RFESD	RPL34	CFHR3			PRPH2
ITGB3		RFNG	RPS10	CFHR5			PRPSAP2
ITGB7		RGL1	RPS6KA5	CFL2			PRR15L
ITK		RGPD1	RRM1	CGA			PRR5
ITPA		RGS17	RS1	CHCHD1			PRSS48
ITPR2		RGS20	RSBN1L	CHCHD3			PRSS8
JAG1		RGSL1	RSF1	CHCHD6			PSKH2
JAK2		RGSL2	RTKN2	CHCHD7			PSMC1
JUN		RHOXF1	RTP4	CHD2			PSMG3
JUNB		RIBC1	SACM1L	CHEK1			PSPC1
JUP		RIC3	SALL2	CHEK2			PTCH1
KCNIP3		RLBP1L1	SAMD7	CHERP			PTHLH
KCNJ2		RLBP1L2	SAV1	CHL1			PTK2
KCNMB2		RNF167	SBK1	CHMP1B			PTK6
KCNN4		RNF38	SCAMP1	CHMP2A			PTPRF
KDELR3		ROCK1	SCCPDH	CHMP2B			PTPRO
KIF11		RORB	SCFD2	CHMP4C			PTPRZ1
KIF5B		RP1	SCG2	CHN1			PYGO1
KLF10		RP2	SCGBL	CHN2			RAB11FIP1
KLF2		RPL13AP17	SCRIB	CHORDC1			RAB17
KLK1		RPL26	SDCBP2	CHRDL2			RAB1B
KLKB1		RPL3	SDCCAG3	CHRNA10			RAB20
KLRD1		RPL4	SEC11A	CHRNB1			RAB24
KLRK1		RPL5P7	SEC13	CHRNB3			RAB28
KPNA2		RPL7L1	SEC16B	CHST11			RAB30
KRT1		RPP14	SEC24D	CHST13			RAB34
LALBA		RPS2	SEC31B	CHST6			RAB38
LAMA1		RPS27L	SEC62	CHST9			RAB39
LAMC1		RPS4X	SEMA3B	CIB3			RAB39B
LAMP2		RPS6KA3	SEMA3G	CIDEB			RAB3B
LAP3		RPS6KC1	SEMA6A	CIR1			RAB3D
LAT2		RPTN	SETDB1	CISD1			RAB42
LCAT		RSF1	SETX	CITED4			RAB5A
LCK		RTN4	SEZ6L2	CKAP2			RAB5B
LCLAT1		SAE1	SFRP2	CKB			RAB9B
LCP2		SAGE1	SH2B3	CKS1B			RABL2B
LDB1		SAMD9	SH3BGRL	CKS2			RAC3
LDHA		SAMHD1	SH3BGRL3	CLASP1			RACGAP1
LDHC		SAP30L	SHROOM1	CLCA3P			RAD52
LDLR		SAT1	SHROOM2	CLCN3			RALBP1
LEFTY2		SCAMP3	SIGLEC10	CLCN5			RAPGEF1
LEPR		SCEL	SLAMF6	CLCNKB			RASA2
LHPP		SCGB1D1	SLC10A5	CLDN16			RASD2
LIF		SCGB1D2	SLC22A3	CLDN4			RASGRP1
LIG1		SCIN	SLC24A5	CLDN7			RASL12
LIG3		SCRT2	SLC25A33	CLDN8			RBBP6
LIPA		SEC22B	SLC25A35	CLEC12B			RBM34
LITAF		SEC62	SLC27A5	CLEC2B			RBM38
LMNB1		SEH1L	SLC2A14	CLEC2D			RBM43
LPIN2		SEMA3A	SLC2A2	CLEC3A			RCC2
LRP1		SEMG2	SLC35F1	CLEC4A			RCCD1
LRPPRC		SENP6	SLC36A2	CLINT1			RCE1
LRRC15		SERF1B	SLC38A1	CLIP3			RCN3
LTA		SESN1	SLC44A4	CLK2			RCOR2
LTA4H		SF3B2	SLC47A2	CLK3			RDH12
LTB		SFT2D1	SLC4A10	CLN5			RDH5
LTBR		SGCB	SLC7A6	CLN6			RECQL4
LTC4S		SGK3	SLITRK4	CLNS1A			RFPL4B
LTF		SGPP2	SLMO1	CLPTM1L			RFX6
LXN		SH2D1B	SMAD5	CLSPN			RGL2
LY6E		SH2D4B	SMAP1	CLSTN1			RHAG
LY96		SHC3	SMC3	CLSTN2			RHBDF1
LYN		SHMT1	SNTB1	CLSTN3			RHBDF2
MADCAM1		SHOX2	SNUPN	CLUL1			RHOA
MAN1A1		SHROOM1	SNURF	CLYBL			RHOB
MAOA		SIAE	SNX5	CMAS			RHOBTB1
MAOB		SIRT2	SOD1	CMC1			RHOBTB2
MAP2K6		SLC12A9	SON	CMTM4			RHOD
MAP3K1		SLC16A2	SPAG16	CMTM8			RHOG
MAP3K7		SLC17A6	SPATA1	CMYA5			RHOV
MAP4K1		SLC17A8	SPATA4	CNBP			RING1
MAP4K2		SLC1A1	SPATA5L1	CNGA1			RIPK2
MAPK1		SLC22A24	SPATA9	CNIH2			RIT1
MAPK10		SLC23A3	SPC24	CNKSR3			RNASE11
MAPK13		SLC25A19	SPIC	CNN2			RNASE3
MAPK14		SLC25A43	SQRDL	CNO			RNASE4
MAPK8		SLC25A44	SRP72	CNOT1			RNASE7
MAPK8IP2		SLC26A5	SSFA2	CNOT6			RNASEH2B
MAPK9		SLC27A6	SSR1	CNP			RNF145
MARCKS		SLC35E4	SSX2	CNPY4			RNF2
MARCO		SLC35F1	SSX3	CNTF			RNPEPL1
MASP2		SLC39A12	ST18	CNTLN			ROBO4
MBL2		SLC45A3	ST6GALNAC2	CNTN1			ROPN1B
MCL1		SLC4A1	STAG2	CNTN3			RPF1
MCM3		SLC5A10	STK11	CNTN6			RPIA
MCM4		SLC5A9	STK31	CNTROB			RPP30
MCM5		SLC6A9	STK32A	COG1			RPRD1A
MCM6		SLC9A11	STK39	COL12A1			RPS6KL1
MCM7		SLC9A7	STMN4	COL14A1			RRAS
MDH2		SLCO1A2	STRA6	COL16A1			RRP1B
ME1		SLCO2A1	STRADB	COL19A1			RSPH3
ME2		SLCO6A1	STX1A	COL1A1			RUSC2
MEFV		SLN	SUCLG1	COL21A1			S100A6
MEIS1		SMAD7	SULT1C3	COL4A6			S1PR4
MELK		SMCR8	SULT2B1	COL5A3			SAA4
MERTK		SMYD2	SUMO4	COL6A1			SAFB
MEST		SNRPE	SVIL	COL9A2			SAR1A
MET		SNRPG	SYCP2	COMMD3			SBK1
MGAT1		SNX10	SYNGR2	COMMD5			SCARA5
MGP		SOAT2	SYNPO2	COMMD7			SCGB1D4
MIOX		SPAG8	SYT16	COPB2			SCGB2A1
MKNK1		SPANXN5	TACC2	COPS2			SCMH1
MKNK2		SPATS2	TAF1L	COPS4			SCN7A
MLH1		SPCS1	TAF4	COPZ1			SCTR
MMP10		SPCS2	TAX1BP1	COQ6			SCYL3
MMP13		SPRR3	TBCD	COQ7			SDC4
MMP2		SPRY2	TBCE	CORO2B			SDF2L1
MMP3		SRD5A1	TBXAS1	CORO6			SDHA
MMP7		SRP19	TCEAL2	COTL1			SDHC
MNAT1		SRPRB	TCF7L1	COX4NB			SEMA7A
MPG		SSB	TCP10	COX5B			SERF1A
MPI		SSFA2	TCTN2	COX6A2			SERHL
MST1		SST	TES	COX6B1			SERP2
MT2A		SSTR2	TFAP2D	COX6C			SETD8
MTHFD1		ST6GALNAC1	TGFBR2	COX7AP2			SFRS17A
MTHFD2		ST8SIA3	THAP11	COX8A			SFRS9
MTIF2		STAT1	THBS1	CPA4			SGK1
MTRR		STEAP1	THOC1	CPEB4			SH2B3
MUC1		STK17B	TIE1	CPLX1			SH3BP1
MVP		STK24	TIGD4	CPM			SH3BP4
MX1		STK31	TIMM10	CPNE5			SHANK1
MXI1		STMN1	TIMM22	CPNE9			SHANK2
MYC		STRADB	TLR10	CPSF1			SHBG
MYCN		STX19	TM9SF1	CPSF2			SHISA2
MYD88		STXBP3	TMCO6	CPSF4			SHKBP1
MYL9		SUGT1	TMEM159	CPT1B			SHPK
NAT1		SURF1	TMEM179B	CPVL			SIGLEC1
NCF4		SUZ12	TMEM19	CR1			SIGLEC10
NCK1		SVIL	TMEM2	CR2			SKIV2L
NCOA3		SYAP1	TMEM204	CRADD			SLAMF7
NCOR2		SYNE2	TMEM220	CRAMP1L			SLC10A1
NCR1		SYNJ2BP	TMEM35	CRAT			SLC11A2
NDRG2		SYP	TMEM59	CREB5			SLC12A9
NDST2		SYTL1	TMSB15B	CREBZF			SLC13A2
NDST3		TAAR2	TNC	CREM			SLC15A1
NDUFA1		TAAR8	TNFRSF10C	CRISPLD1			SLC16A3
NDUFA4		TAP2	TNFRSF9	CRKL			SLC19A1
NDUFA5		TAS2R10	TNFSF13	CRLF3			SLC1A6
NDUFA8		TAS2R19	TOE1	CROCC			SLC22A18
NDUFB4		TAS2R46	TOM1L1	CROT			SLC25A31
NDUFB5		TAS2R50	TOP3B	CRTAM			SLC25A5
NDUFB8		TAS2R60	TPRG1	CRTAP			SLC25A6
NDUFS1		TAS2R7	TRAF3	CRTC3			SLC26A4
NDUFS4		TBC1D3B	TRIM63	CRYBA1			SLC27A5
NDUFS7		TBP	TRIO	CRYGA			SLC29A4
NDUFS8		TCEAL5	TRIP10	CRYGN			SLC2A6
NDUFV1		TCEB3B	TSN	CRYZL1			SLC30A3
NDUFV2		TCP11L2	TTC23L	CS			SLC35A2
NEDD4L		TCTEX1D1	TTF2	CSDE1			SLC6A17
NEK2		TCTN1	TTLL1	CSE1L			SLC7A1
NF1		TDRKH	TTLL9	CSF3R			SLC9A10
NFAT5		TEAD1	TTN	CSGALNACT1			SLC9A5
NFE2L2		TEC	TUBB1	CSH2			SLMO1
NFKB2		TECTB	TUBE1	CSNK1G1			SMAP1
NFKBIA		TFF1	TUBGCP4	CSNK1G2			SMN1
NFKBIB		TGIF2	TUSC3	CSNK1G3			SMPD3
NFKBIE		THAP6	TXK	CSPP1			SMYD1
NFS1		THOC1	TXNDC2	CSRNP1			SOD1
NFYA		TIE1	TXNRD3	CSRNP3			SOHLH1
NHP2		TIMM10	TYRP1	CSRP2BP			SOX14
NKX6-1		TIMM22	UBA3	CST8			SP3
NME1		TKTL2	UBE2G1	CSTF2T			SP7
NMI		TLR2	UBE3A	CT45A3			SPAG1
NNT		TM4SF1	UGT2B11	CTAG1B			SPARC
NOD1		TM4SF18	UGT2B15	CTAGE4			SPAST
NOD2		TM7SF4	UGT8	CTAGE5			SPATA16
NOG		TMCC1	UHRF2	CTAGE6			SPATS2L
NOTCH2		TMED5	UMODL1	CTH			SPEM1
NPC1		TMED6	UQCC	CTHRC1			SPIN1
NPM1		TMEM116	USP32	CTNNBIP1			SRMS
NQO1		TMEM183A	USP33	CTNND1			SRPRB
NQO2		TMEM191A	USP40	CTNS			SRXN1
NR0B2		TMEM199	UTS2D	CTRC			SSH1
NR1H4		TMEM2	VEPH1	CTRL			ST14
NR3C1		TMEM207	VGLL1	CTSE			ST3GAL2
NR4A1		TMEM217	VPS13B	CTSS			ST6GALNAC1
NR4A2		TMEM31	VPS54	CUGBP2			ST7L
NR4A3		TMEM38B	WAC	CUL2			STAC3
NT5E		TMEM56	WASH2P	CUL3			STARD3
NTHL1		TMEM59	WDR44	CUL4B			STC1
NUMA1		TMEM85	WDR54	CUTA			STK11IP
NUP153		TNC	WDR93	CUTC			STK19
OAS2		TNFAIP8	WWC3	CWF19L1			STK32C
OAT		TNFSF13	XK	CWF19L2			STOML2
ODC1		TNIK	XKR8	CXCL17			STOX1
OGFR		TNNI3K	XRN1	CXCL9			STRN4
OLR1		TNPO3	YIF1A	CXCR3			STX17
ONECUT1		TOM1	YPEL1	CXCR5			SULF2
OPRK1		TPPP	YWHAG	CXCR7			SULT1A1
OXA1L		TRHR	YWHAQ	CXorf1			SUMF1
P2RX7		TRIM73	ZADH2	CXorf38			SURF4
P2RY1		TRIP12	ZBTB26	CXorf57			TAAR1
P2RY2		TRPM5	ZBTB44	CXorf58			TACR2
PABPC1		TSEN54	ZBTB46	CXorf61			TADA2A
PAN2		TSN	ZBTB47	CXorf66			TAF1C
PAPSS2		TSPAN33	ZC3H15	CYB5D2			TAF1L
PARP2		TSPY2	ZC3H7B	CYFIP1			TAF4
PAXIP1		TSPYL1	ZFP30	CYP1A1			TAS2R16
PC		TSPYL4	ZFP42	CYP20A1			TAS2R60
PCK1		TTK	ZFYVE28	CYP27B1			TAZ
PCNA		TTLL11	ZMYM4	CYP27C1			TBC1D17
PDE4B		TTN	ZNF14	CYP2C19			TBC1D25
PDE6G		TUBA1A	ZNF167	CYP2C8			TBCK
PDGFB		TUBE1	ZNF214	CYP2D6			TBX10
PDGFRB		TUSC3	ZNF250	CYP2U1			TBX20
PDHB		TWISTNB	ZNF271	CYP39A1			TBX6
PDHX		TXK	ZNF318	CYP3A5			TCEA3
PDLIM4		TXNDC16	ZNF322A	CYP4F22			TDRD3
PDLIM5		TXNDC3	ZNF442	CYP4F8			TEP1
PECAM1		UBA3	ZNF468	CYP4V2			TESK2
PEG3		UBE2D1	ZNF470	CYR61			TEX19
PELI1		UBE2DNL	ZNF471	CYSLTR1			TFDP3
PEMT		UBE2H	ZNF519	CYTH3			TGFBR2
PENK		UBE2T	ZNF621	CYTL1			TGM1
PES1		UBP1	ZNF639	CYTSA			THBS3
PF4		UBXN8	ZNF642	DAAM1			THRB
PFKFB3		UCK2	ZNF648	DAAM2			THRSP
PFKP		ULBP3	ZNF660	DACH2			THSD1
PFN1		ULK2	ZNF676	DACT1			TIE1
PGAM1		UMPS	ZNF772	DAK			TIFA
PGD		UNC84A	ZNF816A	DALRD3			TIMD4
PGF		UPK1A	ZNF829	DAOA			TIMM13
PGK1		USP29	ZP4	DAPP1			TMEM107
PGM1		USPL1	ZSWIM1	DARS2			TMEM136
PHB2		UTP20		DAZ3			TMEM140
PHKG1		UTS2		DAZ4			TMEM208
PIK3CA		VAPB		DAZAP2			TMEM38B
PIK3CB		VASP		DBN1			TMEM43
PIK3CG		VCPIP1		DBNL			TMEM44
PIK3R3		VGLL3		DBR1			TMEM50B
PIK3R5		VPS37A		DCAF4L2			TMEM51
PINK1		VWA2		DCAF6			TMEM55A
PITX2		WDR3		DCBLD1			TMEM97
PKLR		WDR35		DCC			TMPRSS6
PLA2G12A		WDR65		DCDC2			TMSB4Y
PLA2G2A		WEE1		DCHS2			TMUB2
PLA2G7		WIPF1		DCLRE1A			TNFAIP3
PLAGL1		YES1		DCP1A			TNFRSF14
PLAT		YIPF1		DCT			TNFRSF4
PLAU		YME1L1		DCTD			TNP1
PLAUR		YSK4		DCUN1D1			TNS1
PLCB1		YTHDC2		DCUN1D2			TOR1AIP2
PLCG1		YWHAQ		DCUN1D5			TOX2
PLG		ZBED4		DCX			TP53I11
PLIN2		ZBED5		DDAH1			TP73
PLK1		ZBTB4		DDB1			TPCN2
PLOD1		ZBTB41		DDHD1			TPD52L3
PLSCR1		ZC3H8		DDI2			TPSAB1
PML		ZDHHC13		DDR1			TPSG1
PMM1		ZFAT		DDR2			TPST2
PMS2		ZFP112		DDT			TRADD
POLA1		ZFYVE27		DDX1			TRAPPC2L
POLA2		ZNF10		DDX11			TRAPPC3
POLD1		ZNF138		DDX19A			TRIM26
POLD3		ZNF16		DDX20			TRIM4
POLD4		ZNF181		DDX21			TRIM59
POLE		ZNF207		DDX25			TRIM9
POLE3		ZNF208		DDX4			TRIML2
POLE4		ZNF217		DDX49			TRMT61B
POLG2		ZNF221		DDX53			TRPC7
POLQ		ZNF235		DDX56			TSC2
POLR1C		ZNF253		DDX59			TSC22D4
POLR2A		ZNF267		DDX60			TSFM
POLR2C		ZNF271		DECR2			TSHZ2
POLR2D		ZNF311		DEFB104A			TSKS
POLR2F		ZNF395		DEFB123			TSLP
POLR2G		ZNF434		DEFB132			TSPAN6
POLR2H		ZNF44		DEFB4			TSSK6
POLR2I		ZNF468		DEK			TTBK2
POLR2K		ZNF473		DENND3			TTC38
POLR3GL		ZNF490		DENND5A			TTC7B
PPARA		ZNF547		DENND5B			TTLL4
PPARD		ZNF550		DEPDC7			TTR
PPARGC1A		ZNF585B		DERL3			TTYH3
PPAT		ZNF600		DGAT2L6			TUSC4
PPFIA4		ZNF622		DGCR14			TYK2
PPM1D		ZNF66		DGCR2			UBE2J2
PPP1CA		ZNF700		DGCR8			UBE2K
PPP2R2C		ZNF75D		DGKB			UBQLN4
PPT1		ZNF766		DGKG			UBXN1
PRDM1		ZNF77		DGKI			UEVLD
PRDX5		ZNF804A		DHCR24			UFC1
PRDX6		ZNF818P		DHCR7			ULK1
PREP		ZNF93		DHDDS			UNKL
PRIM1		ZSCAN4		DHRS1			USP1
PRIM2		ZZEF1		DHRS2			USP10
PRKAA2				DHRS4L2			USP19
PRKACA				DHRS7			USP33
PRKAG1				DHX34			UTS2D
PRKAR2A				DHX36			VAV1
PRKCD				DHX40			VEGFA
PRKCG				DHX57			VIL1
PRKCH				DIAPH1			VIT
PRKDC				DIAPH3			VKORC1
PRKG2				DICER1			WBP2
PRMT3				DIMT1L			WDR19
PRMT5				DIO1			WDR59
PROC				DIO3			WDR81
PROS1				DIP2A			WFDC10B
PROZ				DIRC2			WFDC13
PRPS2				DISC1			WFDC3
PSAT1				DISP2			WFDC9
PSEN1				DKC1			WIBG
PSMA1				DKK1			WNT1
PSMA2				DLAT			XIRP1
PSMA4				DLC1			YBX2
PSMA6				DLEU2			YES1
PSMA7				DLG2			YIPF7
PSMB10				DLG4			YKT6
PSMB2				DLST			YY1AP1
PSMB3				DMC1			ZAP70
PSMB8				DMD			ZBTB16
PSMB9				DMGDH			ZBTB2
PSMC3				DMRTA1			ZBTB45
PSMC6				DMXL2			ZBTB7A
PSMD1				DNAH1			ZBTB8
PSMD14				DNAI2			ZCCHC16
PSMD7				DNAJA4			ZDHHC4
PSMD8				DNAJB6			ZFAND3
PSME1				DNAJB7			ZFPL1
PSME2				DNAJB9			ZFPM1
PTAFR				DNAJC10			ZIC2
PTCH1				DNAJC19			ZIC3
PTEN				DNAJC4			ZMYND19
PTGDS				DNAJC5B			ZNF134
PTGER2				DNAJC5G			ZNF14
PTGER4				DNAJC8			ZNF202
PTGES				DNAJC9			ZNF229
PTGS2				DNER			ZNF25
PTH1R				DNHD1			ZNF263
PTK2				DNM2			ZNF275
PTPN11				DNM3			ZNF296
PTPN2				DNMBP			ZNF300
PTPRC				DNMT3B			ZNF322A
PTPRE				DOCK1			ZNF322B
PTTG1				DOCK4			ZNF337
PTX3				DOCK8			ZNF354C
PURA				DOCK9			ZNF41
PYCR1				DOK5			ZNF416
PYGM				DOK6			ZNF433
RAB27A				DOLK			ZNF519
RAC1				DOM3Z			ZNF526
RAC2				DPH1			ZNF536
RAD1				DPH5			ZNF551
RAD21				DPP7			ZNF568
RAD23B				DPP9			ZNF581
RAD50				DPY30			ZNF613
RAD51C				DRD4			ZNF627
RAD52				DRD5			ZNF653
RAD54L				DSC2			ZNF664
RAF1				DSCR9			ZNF672
RALA				DSE			ZNF740
RALB				DSEL			ZNF75D
RAN				DSG1			ZNF77
RANBP1				DSN1			ZNF800
RAP1GAP				DSTYK			ZNF805
RASA1				DTL			ZNF816A
RASGRP1				DTWD1			ZNF839
RBBP7				DTX3			ZNF91
RBL1				DTX3L
RBP4				DULLARD
RBX1				DUOXA1
RDH11				DUPD1
REG1A				DUSP11
REL				DUSP23
RELA				DUSP28
RETN				DUX5
RETSAT				DYDC2
REV3L				DYM
RFC1				DYNC1I1
RFC5				DYNC1I2
RGS1				DYNLRB1
RGS4				DYRK1B
RHOA				DYRK3
RIPK1				DYRK4
RIPK2				DYX1C1
RPA1				DZIP1
RPA2				DZIP3
RPA3				E2F3
RPE				E2F5
RPL14				EARS2
RPL3L				EBF3
RPL6				ECE2
RPN1				ECEL1
RPS3A				ECH1
RPS6KA1				ECHDC1
RPS6KA3				EDA
RPS6KA5				EDARADD
RPTOR				EDC3
RRAD				EDNRA
RRM1				EED
RRM2				EEF1B2
RRM2B				EEF2
RSAD2				EEFSEC
RUVBL2				EFCAB3
RXRB				EFHA1
S100A4				EFHA2
S100A9				EFNA5
SCARB1				EFNB1
SCN1B				EGFL6
SDC2				EGFR
SDC3				EGR2
SDHA				EHBP1
SDHB				EHMT1
SDHC				EID1
SDHD				EIF2A
SELE				EIF2AK3
SELL				EIF2S3
SERPINA1				EIF3B
SERPINA3				EIF3D
SERPINA6				EIF3E
SERPINB2				EIF3H
SERPINC1				EIF3I
SERPINE1				EIF4E2
SERPINE2				EIF4ENIF1
SERPING1				EIF4G2
SET				EIF4H
SFN				EIF5
SFRP1				EIF5A
SGK1				ELAVL3
SHH				ELAVL4
SHMT1				ELF4
SIGMAR1				ELL2
SIRPA				ELMOD2
SIRT2				ELOF1
SKI				ELTD1
SLC12A2				EMB
SLC16A3				EMD
SLC1A4				EMILIN1
SLC25A1				EML3
SLC25A20				ENC1
SLC2A1				ENKUR
SLC2A3				ENOSF1
SLC30A3				ENOX1
SLC38A1				ENTHD1
SLPI				ENTPD3
SMAD2				ENTPD5
SMAD3				ENTPD6
SMAD5				ENTPD7
SMAD6				ENY2
SMARCC1				EP300
SMC4				EP400NL
SMC6				EPB41L5
SMS				EPHA2
SMURF1				EPHA5
SNAP25				EPHA7
SNRPA1				EPHA8
SNRPD2				EPHB1
SOCS1				EPHX2
SOCS2				EPS8L2
SOCS3				ERAF
SOCS5				ERBB2
SOD1				ERBB3
SOD2				ERBB4
SOX9				ERC1
SPCS1				ERCC6L
SPCS3				EREG
SPI1				ERGIC1
SPP1				ERI1
SPR				ERO1L
SPRED2				ERP44
SPRY4				ESAM
SQSTM1				ESCO1
SRM				ESD
SSRP1				ESPN
ST3GAL5				ESYT2
ST6GAL1				ETF1
STAT1				ETV3L
STAT2				EVI2A
STAT3				EVI2B
STAT4				EVI5
STAT5A				EVI5L
STMN1				EVPL
STX3				EXD2
STX4				EXD3
SUCLA2				EXOC2
SUCLG1				EXOC6
SUCLG2				EXOC8
SULT1A1				EXOG
SUV39H1				EXOSC3
TACC3				EXOSC7
TACR1				EXOSC9
TACR3				EXPH5
TAF10				EXTL2
TAF12				EYA1
TAF13				EYA4
TAGLN				EZR
TANK				F11
TAP1				F13A1
TAP2				F2RL1
TAPBP				F3
TARDBP				F8A1
TAT				FABP2
TBK1				FADS1
TCIRG1				FAF1
TCP1				FAHD2B
TF				FAM100B
TFPI				FAM102B
TFRC				FAM104A
TGFA				FAM106A
TGFB1				FAM113B
TGFB2				FAM115C
TGFB3				FAM120B
TGFBI				FAM122B
TGFBR1				FAM123B
TGIF1				FAM125B
THBS1				FAM127A
THY1				FAM129A
TIMELESS				FAM12A
TIMP1				FAM131B
TIMP2				FAM13B
TIMP3				FAM150A
TKTL1				FAM160A2
TLR1				FAM171B
TLR2				FAM175A
TLR3				FAM182A
TLR6				FAM184A
TLR7				FAM185A
TNC				FAM188A
TNF				FAM19A2
TNFAIP3				FAM19A3
TNFAIP6				FAM19A4
TNFRSF11B				FAM19A5
TNFRSF18				FAM20C
TNFRSF1A				FAM21A
TNFRSF1B				FAM3A
TNFRSF4				FAM3C
TNFRSF8				FAM45A
TNFSF11				FAM48A
TNNT2				FAM55A
TOP1				FAM58A
TOP2A				FAM59A
TP53				FAM69A
TPI1				FAM72A
TRAF2				FAM74A4
TRAFD1				FAM76A
TRIB3				FAM76B
TRIM21				FAM81A
TRIM25				FAM82B
TRIP10				FAM84A
TRO				FAM86B1
TSC1				FAM92A1
TSC2				FAM98C
TSG101				FANCB
TSPAN7				FANCD2
TUBA4A				FANCE
TUBB2A				FANCF
TXN				FAR2
TYK2				FAS
TYR				FASTKD2
UBE2C				FASTKD3
UBE2D1				FAT4
UBE2D3				FATE1
UBE2E1				FBL
UBE2L3				FBN1
UBE2L6				FBP2
UGDH				FBXL13
UNG				FBXL15
UQCRC1				FBXL7
UQCRC2				FBXO16
UQCRH				FBXO18
UROS				FBXO31
VAMP5				FBXO32
VAV2				FBXO39
VAV3				FBXO6
VCAM1				FBXO8
VCL				FBXW10
VEGFA				FBXW12
VEGFC				FCGR1B
VHL				FCGR3A
VIM				FCHO1
VNN1				FCHSD2
VTN				FCRL2
VWF				FCRL3
WAS				FCRL4
WDR1				FECH
WEE1				FEM1B
WFS1				FER
WIPI1				FERMT2
WNT5A				FETUB
WNT7A				FEZF1
WRN				FFAR3
WWTR1				FGD4
XBP1				FGD6
XCL1				FGF5
XPC				FGF9
XRCC6				FGFBP3
XYLT2				FGFR1
YWHAB				FGFR3
YWHAH				FGG
YWHAQ				FGL1
ZFP36				FGL2
				FHDC1
				FHL5
				FHOD3
				FIBIN
				FIG4
				FIGNL1
				FKBP10
				FKBP3
				FKRP
				FLCN
				FLI1
				FLNB
				FLRT3
				FLT1
				FLT3
				FMO2
				FMO3
				FMO4
				FMO5
				FMO6P
				FMO9P
				FMOD
				FMR1
				FN3K
				FN3KRP
				FNBP1
				FNDC4
				FNDC5
				FOLH1
				FOLR1
				FOLR3
				FOXB1
				FOXD1
				FOXI3
				FOXK1
				FOXL2
				FPGS
				FPGT
				FRAS1
				FREM2
				FRG2
				FRMD1
				FRMPD1
				FRS2
				FRZB
				FSCB
				FSD1CL
				FSD1L
				FSIP2
				FSTL3
				FTMT
				FTSJD2
				FUNDC1
				FUNDC2
				FUT11
				FXR2
				FYB
				FZD3
				FZD5
				FZD8
				FZD9
				FZR1
				G0S2
				G3BP2
				GAA
				GAB2
				GABARAP
				GABPA
				GABPB1
				GABRA4
				GABRB1
				GABRB2
				GABRR
				GABRR2
				GAD2
				GADD45G
				GAGE1
				GAK
				GALC
				GALK2
				GALNT12
				GALNT13
				GALNT2
				GALNT3
				GALNT4
				GALNT6
				GALNTL2
				GALP
				GALR2
				GALR3
				GAPDH
				GARNL3
				GARS
				GAS2L2
				GAS2L3
				GAS8
				GBA2
				GBAS
				GBE1
				GBF1
				GBP4
				GBP7
				GC
				GCC1
				GCG
				GCH1
				GCK
				GCNT1
				GCNT3
				GDAP1
				GDAP2
				GDF5
				GDF6
				GDPD2
				GEMIN5
				GFRA1
				GFRAL
				GGCT
				GGT1
				GHITM
				GHRH
				GIGYF1
				GIMAP2
				GIMAP4
				GINS1
				GINS4
				GIP
				GIPC2
				GJA10
				GJA5
				GJB1
				GJB7
				GJC1
				GJC3
				GK2
				GK5
				GLB1
				GLB1L3
				GLCE
				GLI4
				GLIPR1L1
				GLIS3
				GLS
				GLT25D1
				GLT6D1
				GLT8D1
				GMCL1L
				GMEB1
				GMFB
				GMFG
				GMNN
				GMPR
				GMPS
				GNAI2
				GNAO1
				GNAQ
				GNB3
				GNE
				GNG7
				GNG8
				GNGT1
				GNGT2
				GNL1
				GNPDA2
				GNPNAT1
				GOLGA3
				GOLGA4
				GOLGA5
				GOLGA7
				GOLGA7B
				GOLGB1
				GOLM1
				GOLPH3L
				GOLT1B
				GORASP1
				GORASP2
				GOT2
				GP2
				GP5
				GPATCH3
				GPBP1
				GPBP1L1
				GPC3
				GPD1
				GPI
				GPIHBP1
				GPKOW
				GPLD1
				GPM6A
				GPN3
				GPR1
				GPR116
				GPR12
				GPR120
				GPR125
				GPR126
				GPR128
				GPR139
				GPR153
				GPR156
				GPR160
				GPR172B
				GPR180
				GPR21
				GPR26
				GPR3
				GPR35
				GPR44
				GPR55
				GPR56
				GPR6
				GPR61
				GPR63
				GPR78
				GPR83
				GPR85
				GPR89B
				GPSM1
				GPX2
				GPX5
				GPX7
				GPX8
				GRAMD3
				GRAP2
				GRASP
				GRB10
				GRIA2
				GRID1
				GRID2
				GRIK5
				GRINL1A
				GRK4
				GRK5
				GRM5
				GRN
				GRP
				GRWD1
				GSDMC
				GSG2
				GSK3A
				GSK3B
				GSTA2
				GSTA4
				GSTM2
				GSTO1
				GSTO2
				GSTT2
				GSTTP1
				GTF2I
				GTF2IRD2B
				GTPBP3
				GTPBP4
				GTPBP8
				GUCA1C
				GUCY1B2
				GUCY1B3
				GUCY2F
				GUF1
				GUSBL2
				GVIN1
				GYG1
				GYG2
				GYPC
				H1F0
				H2AFJ
				H2AFY
				H2BFWT
				H3F3B
				HAAO
				HABP2
				HACE1
				HAMP
				HAO2
				HAPLN4
				HARS
				HAUS3
				HAUS6
				HBA1
				HCN2
				HCN3
				HDAC10
				HDAC3
				HDAC7
				HDC
				HDDC2
				HDHD2
				HDX
				HEATR1
				HEBP2
				HECTD2
				HECW2
				HELQ
				HEPACAM
				HEPACAM2
				HEPH
				HERC2P2
				HERC3
				HERC4
				HERPUD2
				HHATL
				HHEX
				HHLA2
				HIAT1
				HIATL1
				HIATL2
				HIGD1B
				HILS1
				HINT2
				HINT3
				HIPK1
				HIRIP3
				HIST1H2AL
				HIST1H2BE
				HIST1H2BF
				HIST1H2BO
				HIST1H3C
				HIST1H3J
				HIVEP2
				HK3
				HLA-DPA1
				HLA-DQA2
				HLA-DRA
				HLA-E
				HM13
				HMCN1
				HMCN2
				HMGCS1
				HMGN1
				HMGN2
				HNRNPA1
				HNRNPH1
				HNRNPH2
				HNRNPR
				HNRNPU
				HNRPDL
				HORMAD1
				HOXA13
				HOXC5
				HOXD12
				HPGDS
				HPR
				HPS6
				HPSE
				HPSE2
				HRAS
				HRASLS
				HRG
				HRH4
				HRK
				HRNR
				HS3ST1
				HSD17B12
				HSD17B14
				HSD3B1
				HSD3B2
				HSDL1
				HSP90AB1
				HSP90AB2P
				HSPA14
				HSPA4L
				HSPB7
				HSPB8
				HSPG2
				HSPH1
				HTATIP2
				HTN1
				HTR3A
				HTRA4
				HUNK
				HUS1B
				HYAL2
				HYAL3
				HYDIN
				HYLS1
				HYOU1
				IBSP
				ICA1L
				ICAM3
				IDE
				IDH2
				IDI1
				IDUA
				IER3
				IER3IP1
				IFI35
				IFIH1
				IFIT1
				IFIT3
				IFITM3
				IFLTD1
				IFNA7
				IFNAR1
				IFNAR2
				IFNB1
				IFNGR2
				IFT88
				IGDCC4
				IGF1R
				IGF2BP1
				IGF2BP3
				IGFBP4
				IGFBP6
				IGFL2
				IGJ
				IGSF2
				IKBKAP
				IKZF1
				IKZF5
				IL12RB2
				IL15
				IL17RC
				IL18
				IL18R1
				IL1A
				IL1B
				IL1F9
				IL1R1
				IL1RAPL2
				IL20RA
				IL20RB
				IL21R
				IL22RA2
				IL34
				IL3RA
				IL6
				IL6ST
				IL8
				ILDR2
				ILF2
				ILK
				IMMP2L
				IMP3
				IMPA1
				IMPG1
				INMT
				INO80
				INO80D
				INPP1
				INPP5B
				INSR
				INTS6
				INTS9
				INTU
				IP6K3
				IPCEF1
				IPO5
				IPO8
				IPP
				IPPK
				IQCB1
				IQSEC2
				IQSEC3
				IRAK1
				IRAK1BP1
				IRAK2
				IRAK3
				IRF2BP2
				IRF8
				IRF9
				IRS1
				ISCA1
				ISCA2
				ITGA11
				ITGA2B
				ITGA9
				ITGAL
				ITGAM
				ITGAX
				ITGB1
				ITIH1
				ITK
				ITM2C
				ITPKB
				ITPR2
				JAG1
				JAGN1
				JAK1
				JAKMIP1
				JAM2
				JARID2
				JKAMP
				JMJD6
				JMJD7-PLA2G4B
				JPH3
				JRKL
				JUN
				JUND
				KATNAL2
				KBTBD3
				KBTBD5
				KBTBD6
				KCMF1
				KCNA7
				KCNAB1
				KCNC4
				KCND3
				KCNE3
				KCNE4
				KCNH8
				KCNIP2
				KCNIP4
				KCNJ11
				KCNJ16
				KCNJ3
				KCNJ9
				KCNK5
				KCNK9
				KCNN1
				KCNS1
				KCNT1
				KCNV1
				KCTD1
				KCTD10
				KCTD13
				KCTD16
				KCTD20
				KCTD4
				KCTD9
				KDELR3
				KDM4B
				KDM6A
				KDR
				KHK
				KIAA0020
				KIAA0100
				KIAA0196
				KIAA0232
				KIAA0319L
				KIAA0391
				KIAA0430
				KIAA0494
				KIAA0564
				KIAA0892
				KIAA1219
				KIAA1377
				KIAA1429
				KIAA1549
				KIAA1715
				KIAA2018
				KIDINS220
				KIF11
				KIF15
				KIF16B
				KIF18A
				KIF19
				KIF20A
				KIF21A
				KIF23
				KIF2C
				KIF3B
				KIF5A
				KIR2DS3
				KIR3DX1
				KIT
				KLF12
				KLF13
				KLF3
				KLF5
				KLHDC1
				KLHDC3
				KLHDC8A
				KLHL1
				KLHL11
				KLHL12
				KLHL14
				KLHL17
				KLHL24
				KLHL26
				KLHL3
				KLHL34
				KLHL4
				KLHL5
				KLK10
				KLKB1
				KLRAQ1
				KLRC1
				KLRF1
				KNG1
				KNTC1
				KPNA2
				KRAS
				KRBA1
				KREMEN1
				KRT10
				KRT12
				KRT13
				KRT20
				KRT27
				KRT36
				KRT39
				KRT71
				KRT76
				KRT78
				KRT82
				KRT83
				KRTAP10-8
				KRTAP19-3
				KRTAP2-4
				KRTAP4-12
				KRTAP5-2
				KRTAP9-2
				KRTCAP3
				KSR1
				KSR2
				KTELC1
				KYNU
				L3MBTL3
				LACE1
				LACTB
				LAMA3
				LAMA4
				LAMA5
				LAMB1
				LAMB4
				LAPTM4B
				LARP1
				LARP1B
				LARS2
				LASP1
				LATS1
				LATS2
				LAX1
				LBH
				LBP
				LBR
				LCLAT1
				LCN1
				LCN2
				LCN9
				LCNL1
				LDB2
				LDHA
				LDHC
				LDLR
				LEAP2
				LECT1
				LEF1
				LENEP
				LEPRE1
				LETM1
				LETMD1
				LGALS12
				LGALS14
				LGR4
				LHFP
				LHFPL2
				LHX1
				LHX4
				LIAS
				LIG3
				LILRA2
				LILRA5
				LILRB2
				LILRB3
				LILRB5
				LIM2
				LIMD1
				LIMD2
				LIMK1
				LIN28B
				LIN54
				LITAF
				LMAN1
				LMAN2
				LMAN2L
				LMBR1L
				LMBRD2
				LMLN
				LMOD3
				LONP1
				LONP2
				LONRF3
				LOXL3
				LOXL4
				LPAL2
				LPAR4
				LPGAT1
				LPHN2
				LPHN3
				LPIN2
				LPL
				LPO
				LRCH1
				LRIG1
				LRP12
				LRRC15
				LRRC23
				LRRC3
				LRRC4
				LRRC40
				LRRC41
[truncated: 2,003 more rows]

## Sheet: HDAC_MB_231
GeneSymbol	GeneID	WDC Score	P-Value	Rank
CCDC57	284001	-5.67173	1.74853e-05	1
GOLM1	51280	-5.25002	3.709e-05	2
ARMC7	79637	-5.18933	4.02692e-05	3
COG6	57511	-4.36853	0.000157368	4
MTDH	92140	-4.34371	0.000165845	5
SH3BGRL	6451	-4.24216	0.000212473	6
CPEB4	80315	-3.97049	0.000345997	7
HCN3	57657	-3.94679	0.000358714	8
COPZ1	22818	-3.93482	0.000368251	9
PRKG1	5592	-3.89735	0.000390505	10
ANO2	57101	-3.82199	0.000449849	11
PIWIL3	440822	-3.72885	0.000522439	12
ZNF816A	125893	-3.54438	0.000774122	13
TCF7L1	83439	-3.50796	0.00085625	14
CDK6	1021	-3.48758	0.000884332	15
ALG1	56052	-3.4453	0.000969109	16
SCG2	7857	-3.41927	0.00101521	17
TAF4	6874	-3.37657	0.00111747	18
NT5C2	22978	-3.36036	0.00115244	19
TMSB15B	286527	-3.32571	0.00125099	20
NR2C1	7181	-3.29181	0.00135855	21
TTLL1	25809	-3.28792	0.00136968	22
CENPK	64105	-3.25535	0.00147247	23
CPVL	54504	-3.22617	0.00158586	24
PI4K2B	55300	-3.22353	0.00159434	25
NXF3	56000	-3.2224	0.00159699	26
TUBB1	81027	-3.21049	0.00165686	27
SNUPN	10073	-3.19728	0.00173899	28
CSNK2A2	1459	-3.19707	0.00174164	29
DIO1	1733	-3.19254	0.00175171	30
ACCS	84680	-3.1837	0.00179092	31
EMILIN1	11117	-3.16836	0.00186669	32
ASPHD1	253982	-3.16818	0.00187464	33
SEC62	7095	-3.16759	0.00188152	34
C10orf96	374355	-3.16187	0.00190802	35
DCDC2	51473	-3.1602	0.00191438	36
CBX6	23466	-3.14381	0.00200233	37
PARVG	64098	-3.08992	0.00224236	38
SPAG16	79582	-3.08908	0.00224501	39
TBXAS1	6916	-3.06655	0.00236052	40
LRRFIP2	9209	-3.06174	0.00237535	41
ARR3	407	-3.05976	0.00238754	42
EPHA5	2044	-3.05018	0.00244158	43
MRPL32	64983	-3.03174	0.00257299	44
CCRL1	51554	-3.02703	0.00258623	45
NXPH1	30010	-3.02132	0.00262756	46
PCYT2	5833	-3.01442	0.00267101	47
C21orf29	54084	-3.01282	0.00268002	48
EXOC5	10640	-2.9814	0.00288189	49
CYP2U1	113612	-2.96983	0.00296879	50
NID1	4811	-2.96437	0.00301065	51
PLK4	10733	-2.96409	0.00302761	52
CES8	283848	-2.96392	0.00303184	53
PCDH11X	27328	-2.96217	0.00303767	54
SNX5	27131	-2.94547	0.00319027	55
PDPK1	5170	-2.9429	0.00322312	56
NLRP8	126205	-2.9425	0.00322471	57
PHYHIPL	84457	-2.93819	0.00324591	58
CNTNAP3	79937	-2.93689	0.00325068	59
CHRNA5	1138	-2.91401	0.0034446	60
MAP3K9	4293	-2.91226	0.00345997	61
CCDC126	90693	-2.91097	0.00346739	62
TMEM19	55266	-2.90868	0.00349494	63
TCTN2	79867	-2.90318	0.00353256	64
C9	735	-2.90073	0.00356329	65
NDRG4	65009	-2.89003	0.00362952	66
CD200	4345	-2.88365	0.00367509	67
SLC10A5	347051	-2.88079	0.00370794	68
CDK4	1019	-2.8724	0.00379219	69
TGFBR2	7048	-2.86829	0.00383617	70
ARHGEF6	9459	-2.86107	0.00388968	71
INSR	3643	-2.84597	0.00405341	72
SUMO4	387082	-2.83368	0.00414666	73
ALS2CR11	151254	-2.83343	0.00415037	74
DNAI2	64446	-2.82485	0.00423621	75
HN1	51155	-2.81183	0.00437238	76
CCDC23	374969	-2.80164	0.00448524	77
BPY2C	442868	-2.79816	0.00451862	78
CLTA	1211	-2.79425	0.00454247	79
SACM1L	22908	-2.79164	0.00458645	80
CHD4	1108	-2.7863	0.00464049	81
ANP32B	10541	-2.78628	0.0046495	82
IPCEF1	26034	-2.78325	0.00467811	83
POLG2	11232	-2.77661	0.0047205	84
C19orf41	126123	-2.77499	0.00473905	85
ZADH2	284273	-2.76748	0.00479097	86
CLN5	1203	-2.76538	0.00481164	87
C16orf61	56942	-2.76265	0.00484078	88
CHRDL1	91851	-2.75909	0.00489217	89
ZNF621	285268	-2.75049	0.00500238	90
EEF1B2	1933	-2.74981	0.00501245	91
RCOR1	23186	-2.72826	0.00522863	92
POTED	317754	-2.70893	0.0054321	93
SLC36A2	153201	-2.70786	0.00545064	94
C6orf118	168090	-2.69934	0.00554125	95
BEX2	84707	-2.69895	0.0055582	96
RS1	6247	-2.69622	0.00560695	97
ORMDL2	29095	-2.68405	0.00571133	98
OR4C3	256144	-2.68254	0.00572723	99
ARMCX5	64860	-2.67916	0.00577333	100
SNURF	8926	-2.67695	0.005803	101
PRG4	10216	-2.67427	0.00584963	102
ZNF250	58500	-2.67162	0.00587612	103
KIAA0528	9847	-2.66917	0.00589466	104
GRK6	2870	-2.66048	0.00601229	105
SON	6651	-2.65574	0.0060568	106
KRT13	3860	-2.64985	0.00614211	107
LATS2	26524	-2.64497	0.00620887	108
CKAP2	26586	-2.63681	0.00631484	109
RTKN2	219790	-2.61868	0.00657924	110
NAT2	10	-2.61078	0.00671647	111
SYT16	83851	-2.60875	0.00675038	112
SALL2	6297	-2.60521	0.00682933	113
MMRN2	79812	-2.60335	0.00686695	114
C18orf45	85019	-2.60181	0.00690404	115
HSD17B6	8630	-2.60102	0.00690881	116
ARF4	378	-2.59688	0.00699147	117
ME2	4200	-2.59123	0.00708419	118
ZNF442	79973	-2.59019	0.0071038	119
STK39	27347	-2.59017	0.00710804	120
PDCL3	79031	-2.5888	0.00713347	121
HPS5	11234	-2.58622	0.00715202	122
FABP3	2170	-2.58439	0.00717745	123
YWHAQ	10971	-2.5822	0.00720712	124
USP32	84669	-2.5737	0.00737721	125
CAPN13	92291	-2.56953	0.00744821	126
CYP2J2	1573	-2.56073	0.00755683	127
ACVR2A	92	-2.5502	0.00771631	128
FZD7	8324	-2.54753	0.00776453	129
DNAJC6	9829	-2.53895	0.00785355	130
PTPRN2	5799	-2.53567	0.00789117	131
TCP10	6953	-2.53476	0.00789541	132
IPO5	3843	-2.53083	0.00796959	133
NQO1	1728	-2.52867	0.00797965	134
SOD1	6647	-2.52825	0.00798919	135
CSNK1A1	1452	-2.52587	0.00803211	136
TMCO6	55374	-2.52096	0.0080994	137
PPP4R1	9989	-2.51756	0.00815928	138
SULT1C3	442038	-2.51395	0.00821915	139
MAP3K15	389840	-2.50975	0.00831505	140
C1orf157	284573	-2.50721	0.00838923	141
AP4E1	23431	-2.50633	0.00840725	142
HELZ	9931	-2.50226	0.00850262	143
NF1	4763	-2.49828	0.00860171	144
CSNK1E	1454	-2.49756	0.00861548	145
C1orf227	149643	-2.4967	0.00863138	146
PI4KB	5298	-2.49447	0.0086833	147
SLC7A6	9057	-2.49206	0.00872728	148
KCNT2	343450	-2.48828	0.00882531	149
ASB18	401036	-2.48606	0.00886611	150
PCNX	22990	-2.48486	0.00888942	151
LAMB4	22798	-2.48377	0.00892492	152
TAX1BP1	8887	-2.48084	0.00896996	153
ZBTB44	29068	-2.47937	0.00900864	154
OR2T5	401993	-2.46994	0.0092227	155
UGT2B11	10720	-2.46904	0.00923065	156
IFI16	3428	-2.45565	0.00948127	157
YIF1A	10897	-2.45552	0.00949346	158
ZP4	57829	-2.45281	0.00953214	159
NOX4	50507	-2.45244	0.00954485	160
CDC123	8872	-2.44804	0.0096344	161
ITM2B	9445	-2.44414	0.00970222	162
CDR1	1038	-2.44271	0.00976474	163
CAMK2A	815	-2.44258	0.00976898	164
CA2	760	-2.44108	0.00980289	165
MYADML	151325	-2.43778	0.00984157	166
MSH5	4439	-2.43326	0.0099645	167
C4orf31	79625	-2.43321	0.0099698	168
MBLAC2	153364	-2.43044	0.0100302	169
CRIPT	9419	-2.42849	0.0100562	170
PCNP	57092	-2.42705	0.0100758	171
C3orf44	131831	-2.42011	0.0102368	172
TUBGCP4	27229	-2.41666	0.0103322	173
CEP72	55722	-2.41541	0.010372	174
DMRT2	10655	-2.41396	0.0104488	175
GNAL	2774	-2.41282	0.0104785	176
PCDHA12	56137	-2.41271	0.0104906	177
SLMO1	10650	-2.41123	0.0105277	178
POGZ	23126	-2.4088	0.0106056	179
WDR93	56964	-2.40759	0.0106342	180
FMO2	2327	-2.40552	0.0106893	181
FOXO3	2309	-2.40132	0.0107958	182
ARHGEF10	9639	-2.40097	0.0108043	183
TIMM10	26519	-2.40076	0.0108102	184
TXK	7294	-2.39432	0.0109718	185
ZNF772	400720	-2.39423	0.0109808	186
IL17RD	54756	-2.39174	0.0110438	187
EIF3F	8665	-2.39132	0.0110534	188
INTS8	55656	-2.38993	0.011074	189
SLC2A14	144195	-2.38954	0.0110904	190
PRH2	5555	-2.38771	0.0111678	191
PKLR	5313	-2.38751	0.0111742	192
FIGF	2277	-2.38718	0.0111864	193
SFRP2	6423	-2.38651	0.0112033	194
CSNK1G1	53944	-2.38497	0.0112642	195
HNRNPU	3192	-2.38471	0.0112812	196
C7orf68	29923	-2.38379	0.0113146	197
RNASE6	6039	-2.37969	0.0114211	198
IFIT1L	439996	-2.37934	0.0114428	199
COX6A1	1337	-2.37863	0.0114513	200
KDM3B	51780	-2.37817	0.0114619	201
ABCC1	4363	-2.37653	0.0115265	202
FAM50B	26240	-2.37592	0.0115419	203
LUZP2	338645	-2.35948	0.011881	204
C9orf4	23732	-2.35932	0.0118874	205
MRPS18C	51023	-2.35702	0.011934	206
EPB41L3	23136	-2.35646	0.0119621	207
DHRS4	10901	-2.35546	0.0120007	208
TAF1L	138474	-2.35476	0.0120135	209
NUPL2	11097	-2.35254	0.0120627	210
KDELC1	79070	-2.35199	0.0120839	211
ADAM23	8745	-2.35154	0.0120977	212
RPL34	6164	-2.34767	0.0121846	213
SEC13	6396	-2.34142	0.012333	214
SLAMF6	114836	-2.33423	0.0125709	215
LPIN1	23175	-2.33323	0.0125947	216
MCM8	84515	-2.33256	0.0126074	217
PITPNA	5306	-2.33174	0.012618	218
OLFML3	56944	-2.33118	0.0126472	219
ROCK1	6093	-2.33084	0.0126689	220
GPR174	84636	-2.32582	0.0127674	221
UBA3	9039	-2.32332	0.012795	222
MRPL1	65008	-2.31907	0.0128989	223
FAM57B	83723	-2.31869	0.0129238	224
LMBRD1	55788	-2.31715	0.0129407	225
UHRF2	115426	-2.31629	0.0129842	226
OR5C1	392391	-2.31379	0.0130048	227
RSBN1L	222194	-2.31254	0.0130493	228
EEA1	8411	-2.31244	0.0130626	229
FMOD	2331	-2.30344	0.0133111	230
KIR2DL2	3803	-2.30242	0.0133471	231
CDC37L1	55664	-2.2995	0.0134526	232
CDC42BPB	9578	-2.29926	0.0134669	233
ABL1	25	-2.29896	0.0134722	234
WWC3	55841	-2.29711	0.0134896	235
MKX	283078	-2.29578	0.0135193	236
AKT3	10000	-2.2956	0.0135267	237
SHROOM1	134549	-2.29519	0.0135447	238
NSF	4905	-2.29489	0.0135612	239
EIF3E	3646	-2.29471	0.0135691	240
DSG1	1828	-2.29468	0.0135776	241
SLC27A5	10998	-2.29399	0.013621	242
RAD9B	144715	-2.29158	0.0136804	243
MPHOSPH9	10198	-2.28953	0.0137577	244
DOLK	22845	-2.28952	0.0137683	245
GPM6A	2823	-2.28838	0.0138076	246
SEMA3B	7869	-2.28712	0.0138727	247
SCAMP1	9522	-2.28658	0.0138807	248
SPATA1	64173	-2.28585	0.0138913	249
C10orf31	414196	-2.2853	0.0138966	250
C2orf34	79823	-2.28439	0.0139363	251
SCFD2	152579	-2.28419	0.0139782	252
MOAP1	64112	-2.28272	0.0140163	253
GOLGA3	2802	-2.28138	0.0140863	254
SEC31B	25956	-2.27958	0.0141202	255
RAP2A	5911	-2.27736	0.0141816	256
PHF21A	51317	-2.27101	0.0143369	257
PEX1	5189	-2.27065	0.0143719	258
CXorf61	203413	-2.27059	0.0143766	259
TMEM159	57146	-2.26934	0.0144291	260
ESPN	83715	-2.26557	0.0145382	261
PIK3C2A	5286	-2.2649	0.0145753	262
STK11	6794	-2.26486	0.0145854	263
C1orf122	127687	-2.26462	0.0146002	264
NPFFR2	10886	-2.26041	0.0146929	265
PM20D1	148811	-2.25988	0.0147216	266
ZNF829	374899	-2.25864	0.0147682	267
TXNDC2	84203	-2.25784	0.014791	268
FUCA2	2519	-2.25782	0.0147963	269
CCS	9973	-2.25696	0.0148143	270
DNMT1	1786	-2.25387	0.0149664	271
PIR	8544	-2.2536	0.0149764	272
CSAD	51380	-2.2531	0.0149807	273
ALPK2	115701	-2.2522	0.0150019	274
GAS2L2	246176	-2.25114	0.0150252	275
ZNF470	388566	-2.25084	0.0150384	276
C6orf136	221545	-2.24876	0.0151338	277
MAK	4117	-2.24819	0.0151465	278
GSTK1	373156	-2.2478	0.0151714	279
PTPLAD1	51495	-2.24702	0.0151852	280
C1orf97	84791	-2.24503	0.0152376	281
GLTSCR1	29998	-2.24219	0.0152996	282
SEMA6A	57556	-2.24095	0.0153595	283
SCRIB	23513	-2.24032	0.0153812	284
HNRNPA3	220988	-2.24	0.0154051	285
GPRASP2	114928	-2.23876	0.0154443	286
ARID2	196528	-2.23838	0.0154676	287
KRT1	3848	-2.23717	0.0155269	288
CCL13	6357	-2.23695	0.0155354	289
ZNF642	339559	-2.23084	0.0157172	290
ZNF676	163223	-2.22942	0.0157802	291
FHL2	2274	-2.22928	0.0157887	292
PCDHB10	56126	-2.228	0.0158115	293
FBXW4	6468	-2.22438	0.0159127	294
GSK3A	2931	-2.22359	0.0159275	295
ART4	420	-2.22318	0.0159572	296
ZNF214	7761	-2.22172	0.015998	297
DIRAS2	54769	-2.22016	0.0160621	298
PMS2L5	5383	-2.21973	0.0161108	299
CTSK	1513	-2.21846	0.0161501	300
GP5	2814	-2.21776	0.0161654	301
LRRC41	10489	-2.21572	0.0162438	302
RGMB	285704	-2.21553	0.0162592	303
CEACAM6	4680	-2.21511	0.0162815	304
C13orf36	400120	-2.2138	0.0163339	305
PDE3A	5139	-2.21358	0.0163403	306
SLC2A2	6514	-2.21297	0.0163641	307
PRR4	11272	-2.21222	0.016398	308
ZSWIM1	90204	-2.21207	0.0164054	309
RIMBP2	23504	-2.20928	0.0165342	310
DCST1	149095	-2.20872	0.0165718	311
E2F3	1871	-2.20835	0.0165803	312
DBF4B	80174	-2.2054	0.0166624	313
TES	26136	-2.20236	0.0167631	314
MAPK15	225689	-2.20225	0.0167806	315
CPLX4	339302	-2.201	0.016814	316
PDZD11	51248	-2.19619	0.0169475	317
NLGN4Y	22829	-2.19572	0.0169729	318
ACTL6B	51412	-2.19565	0.0169825	319
ALS2CR16	130029	-2.19463	0.0170376	320
SULT2B1	6820	-2.19401	0.0170688	321
ATXN2L	11273	-2.19149	0.0172092	322
TRIP10	9322	-2.19095	0.0172294	323
EEF1A2	1917	-2.18879	0.01732	324
FBLN1	2192	-2.18827	0.0173359	325
BACE2	25825	-2.18455	0.0174037	326
DEFB1	1672	-2.18419	0.0174238	327
COL5A3	50509	-2.18408	0.0174318	328
CCNYL1	151195	-2.18304	0.0174461	329
SRP72	6731	-2.18022	0.0175579	330
TTN	7273	-2.1802	0.0175653	331
FAM120B	84498	-2.18005	0.0175828	332
ORAI2	80228	-2.17917	0.0176156	333
SH3BGRL3	83442	-2.17824	0.0176379	334
CCL5	6352	-2.17591	0.0177216	335
LILRA1	11024	-2.1689	0.0180178	336
MERTK	10461	-2.1674	0.0180618	337
CKAP4	10970	-2.16551	0.0181413	338
CUBN	8029	-2.16526	0.0181471	339
NAV3	89795	-2.1632	0.0182329	340
SPATA9	83890	-2.16313	0.0182451	341
C20orf108	116151	-2.16168	0.0182981	342
EP300	2033	-2.16114	0.0183241	343
BDKRB2	624	-2.16073	0.0183548	344
PAGE4	9506	-2.16069	0.0183622	345
SEC24D	9871	-2.15832	0.0184449	346
PIGX	54965	-2.1567	0.018491	347
CYP2C18	1562	-2.1561	0.0185206	348
PITPNB	23760	-2.15318	0.0186505	349
C8orf44	56260	-2.15292	0.0186669	350
YPEL1	29799	-2.15291	0.0186764	351
ETFDH	2110	-2.15062	0.0188052	352
PAX5	5079	-2.14878	0.0188444	353
ATXN2	6311	-2.14852	0.0188635	354
ESPL1	9700	-2.14848	0.0188741	355
STK32A	202374	-2.146	0.0189774	356
GPR89B	51463	-2.14385	0.0190404	357
OR10X1	128367	-2.14366	0.0190553	358
PPHLN1	51535	-2.14202	0.0190918	359
NLRP13	126204	-2.14049	0.0191385	360
FKBP3	2287	-2.13798	0.0192264	361
NRF1	4899	-2.13683	0.0193462	362
FNDC3A	22862	-2.1359	0.0193981	363
CSNK1D	1453	-2.13525	0.0194309	364
ZBTB47	92999	-2.13399	0.0194723	365
KIF1B	23095	-2.13393	0.0194813	366
MLL5	55904	-2.1334	0.0195374	367
IDH2	3418	-2.13335	0.0195433	368
PRKCI	5584	-2.13318	0.0195539	369
SLC25A35	399512	-2.13082	0.019627	370
PIK3CB	5291	-2.13005	0.019671	371
DHFRL1	200895	-2.12978	0.0197012	372
LIMK1	3984	-2.12818	0.0198008	373
ZC3H15	55854	-2.12706	0.0198485	374
KAZALD1	81621	-2.1267	0.0198644	375
FEM1C	56929	-2.12332	0.0199868	376
BRUNOL6	60677	-2.12166	0.0200657	377
PALMD	54873	-2.12053	0.020124	378
CCDC27	148870	-2.11946	0.0202183	379
ADAM9	8754	-2.11811	0.0202856	380
EID1	23741	-2.11669	0.0203349	381
RGS14	10636	-2.11669	0.0203428	382
CLEC12A	160364	-2.11475	0.020435	383
HCFC2	29915	-2.11313	0.0205145	384
FAM23B	340843	-2.11307	0.0205341	385
TMEM220	388335	-2.11163	0.020559	386
GDPD2	54857	-2.11078	0.0205966	387
ELMOD1	55531	-2.11043	0.0206332	388
RBMX	27316	-2.10939	0.0206591	389
NQO2	4835	-2.10745	0.0207217	390
SYNGR2	9144	-2.10638	0.0207519	391
SUCLG1	8802	-2.10576	0.0207614	392
MOBKL1B	55233	-2.10481	0.0208011	393
RBM44	375316	-2.10457	0.020816	394
NOS3	4846	-2.1039	0.0208462	395
MRPL11	65003	-2.09948	0.0210136	396
C1orf168	199920	-2.0993	0.021056	397
LCOR	84458	-2.09897	0.021074	398
FGF13	2258	-2.09671	0.0211482	399
RALYL	138046	-2.09509	0.021207	400
EPB41L5	57669	-2.0946	0.0212563	401
THBS1	7057	-2.09138	0.0213405	402
APLN	8862	-2.0903	0.021376	403
ALDH4A1	8659	-2.08987	0.0213962	404
DRG1	4733	-2.08955	0.0214227	405
XK	7504	-2.08946	0.0214311	406
NLRP5	126206	-2.08908	0.0214571	407
KIF27	55582	-2.08754	0.0215165	408
VPS54	51542	-2.08703	0.0215387	409
ATM	472	-2.0867	0.0215467	410
SLC22A3	6581	-2.08583	0.0215779	411
GIP	2695	-2.08517	0.0216033	412
FAM19A2	338811	-2.08486	0.0216298	413
COG5	10466	-2.08474	0.0216325	414
CYLC2	1539	-2.08386	0.021694	415
UTS2D	257313	-2.08318	0.0217544	416
FSCN3	29999	-2.08227	0.0217989	417
TTLL9	164395	-2.08215	0.0218089	418
MYLK	4638	-2.08198	0.0218185	419
C21orf66	94104	-2.0819	0.021828	420
SSX3	10214	-2.08181	0.021836	421
RINL	126432	-2.08109	0.0218704	422
GTF2E1	2960	-2.08068	0.0219191	423
METT10D	79066	-2.08036	0.0219456	424
IPMK	253430	-2.08003	0.0219679	425
PKD2L2	27039	-2.08	0.0219764	426
AADACL2	344752	-2.07549	0.0221623	427
CLCA4	22802	-2.0751	0.022201	428
AXL	558	-2.07421	0.0222514	429
SPATA4	132851	-2.07405	0.022262	430
FAM76B	143684	-2.07053	0.0224834	431
ZNF167	55888	-2.06876	0.0225793	432
DHRSX	207063	-2.06791	0.0226048	433
ATP1A1	476	-2.06702	0.0226435	434
WAC	51322	-2.06579	0.022715	435
TOP3B	8940	-2.06534	0.0227436	436
RBM16	22828	-2.06413	0.0227934	437
HSD3B2	3284	-2.06342	0.0228273	438
VGLL1	51442	-2.06177	0.0229153	439
UBE3A	7337	-2.06092	0.022963	440
CYorf15A	246126	-2.05923	0.0230446	441
SAMD7	344658	-2.05839	0.0231145	442
UGT8	7368	-2.05647	0.023204	443
ZC3H7B	23264	-2.05525	0.0232962	444
GPR113	165082	-2.05506	0.0233137	445
PDGFA	5154	-2.05467	0.0233408	446
PON2	5445	-2.05392	0.0233678	447
GALM	130589	-2.05383	0.0234075	448
LYRM2	57226	-2.05336	0.023434	449
KRTAP4-7	85287	-2.05273	0.0234716	450
KCNMB3	27094	-2.05144	0.0235156	451
FUT5	2527	-2.05042	0.0235559	452
SBK1	388228	-2.05019	0.0235887	453
BTG4	54766	-2.04866	0.0236407	454
TXNRD3	114112	-2.04828	0.0236587	455
NANP	140838	-2.04671	0.0236973	456
KIFAP3	22920	-2.04602	0.0237376	457
SDCCAG3	10807	-2.04578	0.0237445	458
ELOF1	84337	-2.04325	0.0238494	459
GJA1	2697	-2.04213	0.023904	460
EPHA7	2045	-2.04116	0.023958	461
ERC1	23085	-2.04019	0.0240317	462
RNF186	54546	-2.0379	0.024081	463
SPC24	147841	-2.03783	0.0240889	464
BBS9	27241	-2.037	0.0241472	465
TFAP2D	83741	-2.03652	0.0241838	466
TCEAL2	140597	-2.03568	0.0242336	467
ZNF648	127665	-2.0351	0.0242574	468
NKD1	85407	-2.03413	0.0242887	469
TUSC3	7991	-2.03386	0.0243353	470
CNOT8	9337	-2.03373	0.0243432	471
PEX11B	8799	-2.03217	0.0244545	472
B3GALT5	10317	-2.03111	0.0245128	473
ADCK1	57143	-2.02895	0.024649	474
NDUFA4	4697	-2.02626	0.0247661	475
OCIAD1	54940	-2.02612	0.0247788	476
FGFBP1	9982	-2.02523	0.0248201	477
CENPF	1063	-2.0228	0.0249208	478
POLR3C	10623	-2.02222	0.0249743	479
CDY2B	203611	-2.02182	0.0249822	480
C18orf2	56651	-2.01904	0.0251354	481
CSTA	1475	-2.01886	0.0251529	482
USP40	55230	-2.0187	0.0251714	483
PIP4K2C	79837	-2.01853	0.0251815	484
STRADB	55437	-2.01649	0.0252949	485
OGT	8473	-2.01609	0.0253214	486
LIMS1	3987	-2.01488	0.0254141	487
TOE1	114034	-2.01487	0.0254273	488
PRKAG1	5571	-2.01348	0.0255057	489
TNC	3371	-2.01316	0.0255206	490
TSN	7247	-2.01291	0.0255381	491
ADAMDEC1	27299	-2.01266	0.025546	492
PIWIL2	55124	-2.0121	0.0255651	493
TMEM35	59353	-2.01149	0.0256107	494
RDBP	7936	-2.0114	0.0256175	495
ZFP42	132625	-2.01085	0.0256668	496
DEF8	54849	-2.01037	0.0256795	497
MOBKL2A	126308	-2.01006	0.0256843	498
RNF38	152006	-2.00974	0.0257087	499
APBB3	10307	-2.00845	0.025794	500
GP1BA	2811	-2.00453	0.0258729	501
STK31	56164	-2.00379	0.0259376	502
AOC2	314	-2.00263	0.0259752	503
RABL5	64792	-2.00233	0.0259837	504
TMEM59	9528	-1.99895	0.0261845	505
C16orf89	146556	-1.9975	0.0262481	506
ADIPOQ	9370	-1.99656	0.0263095	507
MTSS1L	92154	-1.9949	0.0263265	508
ST6GALNAC2	10610	-1.99148	0.0264669	509
MUTYH	4595	-1.99092	0.0265109	510
TPRG1	285386	-1.99078	0.0265231	511
SSX2	6757	-1.98947	0.0265686	512
MRPL49	740	-1.98937	0.0265745	513
MAST4	375449	-1.98905	0.0266105	514
EPB42	2038	-1.98863	0.0266338	515
TIMM22	29928	-1.98481	0.0267652	516
C3orf59	151963	-1.9835	0.0268871	517
APOBEC4	403314	-1.98304	0.0269157	518
KIF15	56992	-1.98184	0.0269909	519
EMB	133418	-1.98164	0.027001	520
RPS10	6204	-1.98162	0.0270121	521
PLN	5350	-1.97877	0.0271653	522
SMAP1	60682	-1.97643	0.0273391	523
MANEAL	149175	-1.97463	0.0274265	524
KDR	3791	-1.97328	0.0274715	525
MYO1H	283446	-1.97312	0.0274943	526
C4orf39	152756	-1.97308	0.0275028	527
TRIO	7204	-1.97204	0.0275473	528
DNAJB1	3337	-1.97094	0.0276103	529
NRAP	4892	-1.97018	0.0276257	530
RFC3	5983	-1.96765	0.0277407	531
TNFSF13	8741	-1.9676	0.0277481	532
DGKH	160851	-1.9669	0.0278053	533
RTP4	64108	-1.96654	0.0278255	534
HLA-A	3105	-1.96493	0.0279102	535
SQRDL	58472	-1.96386	0.0279611	536
PHOSPHO2	493911	-1.96202	0.0280406	537
PABPC4	8761	-1.96186	0.0280613	538
POGK	57645	-1.96037	0.0281974	539
ERBB3	2065	-1.95961	0.0282499	540
C9orf139	401563	-1.95884	0.0282849	541
C1orf84	149469	-1.95852	0.0283055	542
NLK	51701	-1.95839	0.0283151	543
BRD1	23774	-1.95815	0.0283458	544
GNRHR	2798	-1.95779	0.0283717	545
PARD6B	84612	-1.95739	0.0284041	546
ANKRD35	148741	-1.95655	0.0284708	547
C11orf64	283197	-1.95632	0.028501	548
THAP11	57215	-1.95612	0.0285185	549
CAMTA2	23125	-1.95512	0.0286086	550
PI4K2A	55361	-1.9551	0.0286176	551
HFE2	148738	-1.95349	0.028704	552
PHKA1	5255	-1.95226	0.0287803	553
ENG	2022	-1.95165	0.0288386	554
COG3	83548	-1.95085	0.0288931	555
PEX3	8504	-1.95031	0.0289244	556
SLC38A1	81539	-1.94947	0.0289784	557
ACCN5	51802	-1.94911	0.0290341	558
WDR44	54521	-1.94841	0.0291003	559
ARAP3	64411	-1.9479	0.0291342	560
ZBTB26	57684	-1.94712	0.0291856	561
NFE2L1	4779	-1.94412	0.029308	562
CDH2	1000	-1.94245	0.0293817	563
CTBS	1486	-1.94189	0.0294119	564
ATP2A2	488	-1.93897	0.0295427	565
SMC3	9126	-1.9377	0.0296116	566
ZNF519	162655	-1.93738	0.0296386	567
ST18	9705	-1.93732	0.0296503	568
NUAK2	81788	-1.93434	0.0298527	569
FBLN7	129804	-1.93321	0.0299348	570
GNPNAT1	64841	-1.93118	0.0300329	571
G3BP1	10146	-1.9308	0.0300583	572
SEZ6L2	26470	-1.93032	0.0301023	573
NMI	9111	-1.92992	0.0301409	574
C6orf62	81688	-1.92859	0.0302612	575
C21orf57	54059	-1.92812	0.0302718	576
BLK	640	-1.92801	0.0302973	577
RAF1	5894	-1.92686	0.030328	578
XKR8	55113	-1.92414	0.0304366	579
SLC35F1	222553	-1.92371	0.030453	580
STX1A	6804	-1.92367	0.0304615	581
TMEM204	79652	-1.9195	0.030675	582
CASC5	57082	-1.91932	0.0306878	583
MYCL2	4611	-1.91903	0.0307127	584
C2orf39	92749	-1.91873	0.0307842	585
PODXL	5420	-1.9179	0.030826	586
REEP1	65055	-1.91763	0.0308647	587
UQCC	55245	-1.91721	0.0308928	588
MAP1B	4131	-1.91677	0.0309373	589
GAR1	54433	-1.91561	0.03102	590
CCL14	6358	-1.91551	0.0310327	591
CFHR5	81494	-1.91535	0.0310443	592
TIGD4	201798	-1.91534	0.0310571	593
ACACB	32	-1.9153	0.0310666	594
HIST2H2BF	440689	-1.91528	0.0310756	595
PYGO1	26108	-1.91303	0.0311736	596
ZBTB46	140685	-1.913	0.0311805	597
APH1A	51107	-1.91273	0.0312086	598
KDELR2	11014	-1.91257	0.0312256	599
CADM3	57863	-1.91204	0.0312738	600
C2orf24	27013	-1.91153	0.0313448	601
NOLC1	9221	-1.91124	0.0313644	602
PLAU	5328	-1.9109	0.0313941	603
PCDHGB3	56102	-1.90897	0.0315557	604
MAP4	4134	-1.90864	0.0315663	605
EPB49	2039	-1.90858	0.0315758	606
ZFP30	22835	-1.90703	0.0316441	607
WASH2P	375260	-1.90649	0.0316743	608
WDR54	84058	-1.9064	0.0316839	609
MTOR	2475	-1.90516	0.0317824	610
SLC44A4	80736	-1.90319	0.0318948	611
CSNK1A1L	122011	-1.90307	0.031926	612
ACRV1	56	-1.90294	0.0319467	613
MAN1A2	10905	-1.90142	0.03204	614
ARSH	347527	-1.90136	0.0320617	615
TNFRSF9	3604	-1.89894	0.0322842	616
AGXT2L1	64850	-1.89839	0.032307	617
MREG	55686	-1.898	0.0323367	618
KIAA0831	22863	-1.89799	0.0323579	619
TYRP1	7306	-1.89773	0.0323648	620
STAG2	10735	-1.89738	0.0323944	621
NUCKS1	64710	-1.897	0.032432	622
C22orf27	150291	-1.89528	0.0326217	623
INPP5A	3632	-1.89384	0.0327182	624
FLG	2312	-1.89265	0.0328077	625
TTC23L	153657	-1.89087	0.032883	626
ZNF14	7561	-1.89075	0.0329052	627
PPAPDC1A	196051	-1.88951	0.0329921	628
HPCAL4	51440	-1.88914	0.0330212	629
RNF146	81847	-1.88874	0.0330345	630
PDS5B	23047	-1.88826	0.0330636	631
ACTRT1	139741	-1.88726	0.0332194	632
C1orf109	54955	-1.88683	0.0332433	633
CHODL	140578	-1.88526	0.0333429	634
ABCF3	55324	-1.88495	0.033372	635
TNFRSF10C	8794	-1.88377	0.033469	636
DCAF11	80344	-1.88327	0.0334944	637
CLPTM1L	81037	-1.88284	0.0335156	638
LRGUK	136332	-1.88249	0.0335564	639
PNRC2	55629	-1.88204	0.0335877	640
ACOT8	10005	-1.88202	0.0336004	641
TM9SF1	10548	-1.88004	0.0337397	642
C16orf65	255762	-1.87891	0.0338134	643
GCET2	257144	-1.87888	0.0338224	644
ROR2	4920	-1.87759	0.0338658	645
THOC1	9984	-1.87696	0.0339019	646
TACC2	10579	-1.8757	0.0340269	647
SEC16B	89866	-1.87558	0.0340391	648
NCAPD3	23310	-1.87434	0.034117	649
CHIC2	26511	-1.87321	0.0341551	650
DGKI	9162	-1.87209	0.0342299	651
PCOLCE2	26577	-1.87094	0.0343464	652
FAM104A	84923	-1.87072	0.0343676	653
MRFAP1	93621	-1.86825	0.0345043	654
ZNF639	51193	-1.8674	0.0345366	655
CD200R1L	344807	-1.86575	0.0346394	656
GUCY1A2	2977	-1.86395	0.0347507	657
NOSTRIN	115677	-1.86377	0.0347714	658
C13orf1	57213	-1.86098	0.0349335	659
C21orf33	8209	-1.86097	0.034942	660
ADRA2B	151	-1.86067	0.0349642	661
NIPSNAP1	8508	-1.86016	0.034987	662
SNTB1	6641	-1.8601	0.0350098	663
B4GALNT4	338707	-1.85998	0.0350183	664
ASB11	140456	-1.85938	0.035049	665
CEACAM4	1089	-1.85869	0.0351274	666
DMGDH	29958	-1.85863	0.0351364	667
RSF1	51773	-1.85862	0.035146	668
EFCAB7	84455	-1.85722	0.0352657	669
MURC	347273	-1.85701	0.0352742	670
TRAF3	7187	-1.85658	0.0353102	671
INSIG1	3638	-1.85525	0.0353897	672
BMP2KL	347359	-1.85503	0.0354008	673
ZNF660	285349	-1.85496	0.0354231	674
LCA5L	150082	-1.8541	0.0355015	675
HERC6	55008	-1.85399	0.0355238	676
PRDX1	5052	-1.85376	0.0355492	677
LINGO4	339398	-1.85211	0.0356372	678
NOP2	4839	-1.85018	0.0357283	679
ATP6V0E1	8992	-1.85007	0.0357384	680
KRBA2	124751	-1.84825	0.0359249	681
CASC3	22794	-1.84793	0.0359545	682
GTPBP1	9567	-1.84789	0.0359858	683
OPTC	26254	-1.84781	0.0359953	684
PRMT2	3275	-1.84685	0.0360467	685
CCR2	1231	-1.84626	0.0360663	686
PIGG	54872	-1.84549	0.0361241	687
SETX	23064	-1.8451	0.0361448	688
L1TD1	54596	-1.84454	0.036175	689
DPP9	91039	-1.84368	0.0362057	690
HMSD	284293	-1.84231	0.0362841	691
RORA	6095	-1.84131	0.0363721	692
VEPH1	79674	-1.84129	0.0363827	693
NAP1L2	4674	-1.84086	0.0364288	694
PNPLA8	50640	-1.84021	0.0365029	695
AEN	64782	-1.84021	0.036513	696
C1orf175	374977	-1.83975	0.0365496	697
CALHM3	119395	-1.83975	0.0365633	698
FLRT3	23767	-1.83963	0.036593	699
PKDREJ	10343	-1.83915	0.0366381	700
PPP1R3B	79660	-1.83882	0.0366815	701
RHBDL1	9028	-1.83763	0.0367578	702
AK2	204	-1.83696	0.0367854	703
C14orf118	55668	-1.83642	0.0368606	704
FGF9	2254	-1.83633	0.0368707	705
ZNF318	24149	-1.83624	0.0368813	706
ZNF468	90333	-1.83617	0.0368892	707
KLK6	5653	-1.83598	0.0369078	708
OXSM	54995	-1.83519	0.0369936	709
CALM2	805	-1.83503	0.0370254	710
AMY1C	278	-1.83468	0.0370662	711
AK5	26289	-1.83467	0.0370789	712
DAZ4	57135	-1.83406	0.0371472	713
CCNB1IP1	57820	-1.8332	0.0371971	714
POLDIP3	84271	-1.8325	0.0372855	715
ALDH8A1	64577	-1.83231	0.0373189	716
OR5V1	81696	-1.83183	0.0373539	717
TBCD	6904	-1.83129	0.0374026	718
PLEKHJ1	55111	-1.83029	0.0374864	719
ZMYM4	9202	-1.83022	0.0375017	720
NLRP4	147945	-1.82783	0.0375701	721
ACSBG1	23205	-1.82717	0.0376082	722
ADSS	159	-1.82387	0.0377269	723
FBXL13	222235	-1.82379	0.037738	724
SDCBP2	27111	-1.82342	0.0377778	725
MAPK8	5599	-1.82185	0.0378737	726
NKRF	55922	-1.82116	0.0379224	727
VPS13B	157680	-1.82032	0.0380157	728
CYP4F22	126410	-1.81969	0.0380666	729
SIGLEC10	89790	-1.81935	0.0381344	730
UGT2B15	7366	-1.81872	0.0381863	731
PDZD8	118987	-1.81798	0.0382287	732
SCCPDH	51097	-1.81785	0.0382674	733
EFCAB5	374786	-1.81716	0.0383357	734
SLC24A5	283652	-1.81672	0.0383463	735
ZFYVE28	57732	-1.81661	0.0383696	736
ID2	3398	-1.81566	0.0384491	737
CSRNP1	64651	-1.81288	0.0386764	738
R3HDML	140902	-1.81232	0.0387087	739
RRM1	6240	-1.81208	0.0387193	740
SSR1	6745	-1.81195	0.0387379	741
ATP2C1	27032	-1.81115	0.0388057	742
KRTAP13-2	337959	-1.81062	0.0388428	743
NEK3	4752	-1.81006	0.0388899	744
RCBTB1	55213	-1.80966	0.0389355	745
SYNPO2	171024	-1.8088	0.0390086	746
LSM14A	26065	-1.80813	0.0390961	747
BAGE4	85317	-1.80764	0.0391363	748
PRKAB2	5565	-1.80693	0.0392026	749
MSH4	4438	-1.80688	0.0392359	750
SMAD5	4090	-1.80623	0.0392789	751
RNF150	57484	-1.80616	0.0392926	752
CPA6	57094	-1.806	0.039316	753
CLEC4D	338339	-1.80181	0.0395708	754
SLC47A2	146802	-1.80095	0.0396572	755
GPBP1L1	60313	-1.79994	0.0397277	756
COG8	84342	-1.79974	0.0397478	757
BMX	660	-1.79793	0.0398797	758
MYBPC1	4604	-1.79723	0.0399253	759
YWHAG	7532	-1.7964	0.0399767	760
C6orf125	84300	-1.79531	0.0401076	761
LAMA1	284217	-1.79378	0.0401706	762
ACYP1	97	-1.79362	0.0401971	763
DDX60	55601	-1.79342	0.040204	764
SETDB1	9869	-1.79335	0.0402289	765
SHROOM2	357	-1.79306	0.0402485	766
BRDT	676	-1.7923	0.0402872	767
ZNF322A	79692	-1.79159	0.0403365	768
DUSP28	285193	-1.79154	0.0403518	769
LGALS4	3960	-1.79127	0.0403767	770
C14orf2	9556	-1.79126	0.0403852	771
BCOR	54880	-1.79042	0.0404398	772
DMRTA1	63951	-1.79036	0.0404647	773
KRTAP4-12	83755	-1.78955	0.0405293	774
SH2B3	10019	-1.78658	0.0407593	775
FSIP2	285135	-1.78588	0.0408255	776
MFAP3	4238	-1.78585	0.0408361	777
DMXL2	23312	-1.78562	0.04087	778
GRIK5	2901	-1.78529	0.0408902	779
OR51V1	283111	-1.7842	0.0410534	780
C6orf126	389383	-1.78371	0.0410836	781
RBM33	155435	-1.78324	0.0411376	782
USP33	23032	-1.7827	0.0411969	783
MRPL44	65080	-1.78201	0.0412918	784
RPS6KA5	9252	-1.78191	0.0413082	785
FAM74A4	401508	-1.78153	0.0413612	786
HMGCS2	3158	-1.78024	0.0414704	787
FSD1CL	405752	-1.77958	0.0415392	788
NPHS2	7827	-1.77957	0.0415488	789
MID1IP1	58526	-1.77945	0.041562	790
MS4A12	54860	-1.77863	0.0416463	791
RASEF	158158	-1.77853	0.0416796	792
XRN1	54464	-1.77845	0.0417178	793
TMEM179B	374395	-1.77755	0.04181	794
B3GNTL1	146712	-1.77722	0.0418529	795
ITK	3702	-1.77716	0.0418677	796
DMC1	11144	-1.77715	0.0418768	797
CLC	1178	-1.77646	0.0419054	798
KRT83	3889	-1.77634	0.0419244	799
CPNE5	57699	-1.77578	0.0419811	800
BTN3A1	11119	-1.77485	0.0420537	801
NKX3-2	579	-1.77449	0.0421369	802
MCL1	4170	-1.77444	0.042148	803
RAB37	326624	-1.7738	0.0422095	804
SSFA2	6744	-1.7736	0.0422312	805
UMODL1	89766	-1.7732	0.0422911	806
FSTL1	11167	-1.7719	0.0423716	807
HINT3	135114	-1.77174	0.0423828	808
DPY19L1P1	89231	-1.77033	0.042494	809
FGL1	2267	-1.77018	0.042502	810
C6orf97	80129	-1.76996	0.0425221	811
CXorf59	286464	-1.76968	0.0425449	812
POLRMT	5442	-1.76897	0.0426148	813
STMN4	81551	-1.76881	0.0426249	814
C5orf40	408263	-1.76816	0.0426784	815
ACBD4	79777	-1.76789	0.0427245	816
ROPN1	54763	-1.76745	0.0427584	817
MAPK9	5601	-1.76469	0.0429751	818
OLFML1	283298	-1.76463	0.042982	819
ALAS2	212	-1.76338	0.0430446	820
SEMA3G	56920	-1.76334	0.0430573	821
DUOXA1	90527	-1.76271	0.0431452	822
TRIM63	84676	-1.76233	0.0431712	823
INHBE	83729	-1.76007	0.0432803	824
TLR10	81793	-1.76006	0.0432883	825
ELMOD2	255520	-1.75998	0.0433	826
RBM15B	29890	-1.75939	0.0433667	827
APOA1	335	-1.75833	0.04347	828
AHI1	54806	-1.75828	0.0434822	829
PLCZ1	89869	-1.7579	0.0435246	830
ARPC3	10094	-1.75782	0.0435485	831
TMEM2	23670	-1.75706	0.0435813	832
DDX3X	1654	-1.75531	0.0437132	833
TTF2	8458	-1.75201	0.0439591	834
GPN2	54707	-1.75127	0.0440677	835
FAM116A	201627	-1.75077	0.0441345	836
KLHDC2	23588	-1.75071	0.0441716	837
SVIL	6840	-1.74919	0.0442749	838
HIRIP3	8479	-1.74918	0.0442865	839
PIGH	5283	-1.74914	0.0443109	840
SPIC	121599	-1.74889	0.0443427	841
LUM	4060	-1.74854	0.0444031	842
SPATA5L1	79029	-1.74827	0.0444513	843
MUC20	200958	-1.74687	0.0445928	844
SCGBL	284402	-1.74597	0.0446357	845
BAIAP2	10458	-1.74591	0.0446463	846
MED10	84246	-1.74316	0.0448959	847
DOCK9	23348	-1.74279	0.0449362	848
RGPD1	400966	-1.74194	0.0449944	849
KIR3DX1	90011	-1.74184	0.0450072	850
ZNF271	10778	-1.74164	0.0450326	851
DACT1	51339	-1.74164	0.0450442	852
CRYBA4	1413	-1.73948	0.0452578	853
IGF1R	3480	-1.73932	0.0452949	854
MLLT3	4300	-1.73914	0.0453071	855
COL4A6	1288	-1.73905	0.0453176	856
POLR2J3	548644	-1.73864	0.0453892	857
CCDC26	137196	-1.73764	0.0454814	858
PPM1B	5495	-1.73758	0.0454925	859
POLR3G	10622	-1.73728	0.0455142	860
POP7	10248	-1.73619	0.0456308	861
PGRMC2	10424	-1.7351	0.0457219	862
RBM8A	9939	-1.73396	0.0458263	863
LEPROT	54741	-1.73396	0.0458343	864
SAV1	60485	-1.73393	0.0458443	865
CYP3A43	64816	-1.73383	0.0458687	866
KIAA0430	9665	-1.73332	0.0459164	867
AZI2	64343	-1.73212	0.0459964	868
RNF144B	255488	-1.7316	0.0460372	869
GPATCH1	55094	-1.73129	0.0460542	870
ESYT2	57488	-1.73122	0.0460722	871
OR9Q2	219957	-1.73048	0.0461172	872
C16orf75	116028	-1.73027	0.0461511	873
SEC11A	23478	-1.72995	0.0462004	874
C1orf144	26099	-1.72914	0.0462989	875
PIK3R3	8503	-1.72829	0.0463896	876
TUBE1	51175	-1.72826	0.0464033	877
LONRF1	91694	-1.72742	0.0464627	878
PTPRJ	5795	-1.72701	0.046521	879
OR7A5	26659	-1.72631	0.0465485	880
GFM1	85476	-1.72564	0.046628	881
MDP1	145553	-1.72557	0.0466375	882
GPBP1	65056	-1.72515	0.0466656	883
C19orf53	28974	-1.72508	0.0466826	884
FAM159A	348378	-1.72432	0.0467424	885
PTPRF	5792	-1.72389	0.0467652	886
NHSL2	340527	-1.72382	0.046788	887
ACTR5	79913	-1.72356	0.0467997	888
CTDSPL	10217	-1.72339	0.046824	889
FAM91A1	157769	-1.72315	0.0468558	890
RABEP2	79874	-1.72264	0.0469088	891
GDAP2	54834	-1.72254	0.0469634	892
TBCE	6905	-1.72207	0.0470217	893
MRPL17	63875	-1.72162	0.0470476	894
PXN	5829	-1.72051	0.0471462	895
CCDC79	283847	-1.72019	0.0471891	896
ZNF471	57573	-1.71956	0.0472845	897
FAM108B1	51104	-1.7191	0.0473338	898
ORAI3	93129	-1.71894	0.0473671	899
FGFR3	2261	-1.71816	0.047401	900
CHD3	1107	-1.71685	0.0474906	901
POP1	10940	-1.71666	0.0475007	902
SLC4A10	57282	-1.716	0.0475664	903
MAGEB18	286514	-1.71519	0.0476628	904
MLF2	8079	-1.71462	0.0477184	905
EPHB3	2049	-1.71437	0.047773	906
SLC25A33	84275	-1.7129	0.0478853	907
KRT2	3849	-1.71225	0.0479351	908
C14orf93	60686	-1.71213	0.0479468	909
KAT2B	8850	-1.71012	0.0480703	910
PRKRA	8575	-1.71012	0.0480851	911
MTO1	25821	-1.70746	0.0482843	912
OSTC	58505	-1.70695	0.0483098	913
BRD3	8019	-1.70692	0.0483309	914
DALRD3	55152	-1.70677	0.0483627	915
BCR	613	-1.70584	0.048438	916
LATS1	9113	-1.70426	0.0485567	917
PMS2	5395	-1.70351	0.0486277	918
UBE2G1	7326	-1.70279	0.0486775	919
ABR	29	-1.70062	0.0488544	920
PDZRN4	29951	-1.70059	0.0488677	921
SYCP2	10388	-1.69968	0.0489016	922
TIE1	7075	-1.69937	0.0489535	923
GSDMC	56169	-1.69848	0.0490267	924
TOM1L1	10040	-1.69847	0.0490357	925
DPH1	1801	-1.6983	0.0490828	926
RAB35	11021	-1.69758	0.0491167	927
C1orf25	81627	-1.69602	0.0492195	928
GSG1	83445	-1.69559	0.0493165	929
STRA6	64220	-1.69399	0.0494807	930
KPNA2	3838	-1.69281	0.0495687	931
MDM4	4194	-1.69261	0.0496047	932
CNTN1	1272	-1.69191	0.0496418	933
HADH	3033	-1.69156	0.0496858	934
FBXO42	54455	-1.6908	0.0497865	935
PRSS7	5651	-1.69035	0.0498506	936
SLITRK4	139065	-1.69021	0.049875	937
FHOD3	80206	-1.68805	0.0499587	938
PGAP1	80055	-1.68741	0.0500498	939
LRRC47	57470	-1.68741	0.050062	940
PRR5	55615	-1.68673	0.0500858	941
HSF2BP	11077	-1.68616	0.0501293	942
CSDE1	7812	-1.68403	0.0503614	943
OR1G1	8390	-1.68305	0.0504223	944
SCGB2A1	4246	-1.68284	0.050434	945
PDLIM1	9124	-1.68263	0.0504631	946
GSTM3	2947	-1.68207	0.0505606	947
QRFPR	84109	-1.68051	0.0506205	948
IL4R	3566	-1.68031	0.0506432	949
IL15	3600	-1.68002	0.05071	950
NISCH	11188	-1.67939	0.0507879	951
ALDH1A1	216	-1.67916	0.0508107	952
SULT1C4	27233	-1.67907	0.0508255	953
TBC1D3F	84218	-1.67905	0.0508404	954
CCDC25	55246	-1.67899	0.0508531	955
P2RY10	27334	-1.6789	0.0508663	956
DOK1	1796	-1.67877	0.0508796	957
RGS9BP	388531	-1.67876	0.0508949	958
DTNA	1837	-1.67783	0.0510655	959
ZDHHC6	64429	-1.6777	0.0510756	960
C10orf26	54838	-1.67719	0.0511196	961
SMU1	55234	-1.67704	0.051144	962
KBTBD5	131377	-1.67682	0.0511758	963
SMARCD1	6602	-1.67404	0.0514841	964
GKN1	56287	-1.67387	0.0515117	965
EBF1	1879	-1.67328	0.0515843	966
DTX1	1840	-1.67275	0.0516426	967
TTC4	7268	-1.67263	0.0516532	968
TTC5	91875	-1.67243	0.0516743	969
APOL4	80832	-1.67168	0.0517189	970
TEX13A	56157	-1.67057	0.0517819	971
CABP5	56344	-1.67036	0.0518201	972
ZFAND3	60685	-1.66987	0.0518529	973
CPS1	1373	-1.66891	0.0518916	974
LPIN3	64900	-1.66861	0.0519297	975
SMPD2	6610	-1.66841	0.0519425	976
CYP3A7	1551	-1.66826	0.0519795	977
PRKAR1A	5573	-1.66825	0.0519944	978
BSX	390259	-1.66824	0.0520097	979
TSGA10	80705	-1.66754	0.0520882	980
PKD2L1	9033	-1.66716	0.0520988	981
DOK2	9046	-1.66673	0.0521518	982
CCR8	1237	-1.66638	0.052218	983
PARP12	64761	-1.66503	0.0523965	984
IFT57	55081	-1.66338	0.0525189	985
CDKL1	8814	-1.66338	0.0525258	986
PCDHGA3	56112	-1.66307	0.0525513	987
HHLA2	11148	-1.66206	0.0526307	988
MGAM	8972	-1.66202	0.0526397	989
CXCR7	57007	-1.66157	0.0526927	990
C14orf126	112487	-1.66113	0.0527383	991
PTPDC1	138639	-1.661	0.0528003	992
MED27	9442	-1.66037	0.052875	993
MATN1	4146	-1.66023	0.0528951	994
HERC3	8916	-1.65955	0.0529804	995
SCN4A	6329	-1.65918	0.0530626	996
PET112L	5188	-1.65891	0.0530817	997
SORT1	6272	-1.65886	0.0530949	998
TRHR	7201	-1.65882	0.0531081	999
LYN	4067	-1.65857	0.0531442	1000
MAPK14	1432	-1.65777	0.053204	1001
KCNK2	3776	-1.6573	0.0532634	1002
GCNT4	51301	-1.65714	0.0532978	1003
PCLO	27445	-1.65629	0.0533874	1004
TSPAN9	10867	-1.65562	0.0534605	1005
PAK1	5058	-1.6546	0.0535511	1006
CHRNB1	1140	-1.65458	0.0535739	1007
DPP6	1804	-1.65394	0.0535977	1008
CYLD	1540	-1.65358	0.053612	1009
MDH1	4190	-1.65182	0.0537392	1010
GABRA2	2555	-1.65067	0.0538298	1011
TBC1D16	125058	-1.65057	0.0538415	1012
C20orf7	79133	-1.65018	0.0538918	1013
LARP6	55323	-1.64774	0.0541371	1014
ANKRD46	157567	-1.64721	0.0541742	1015
TNFSF15	9966	-1.64683	0.0541991	1016
APOBEC3C	27350	-1.64661	0.0542426	1017
TSPYL2	64061	-1.64611	0.0542659	1018
EIF2AK1	27102	-1.64593	0.0542982	1019
SIN3B	23309	-1.64592	0.0543067	1020
C15orf42	90381	-1.64522	0.0543809	1021
MAPRE1	22919	-1.64509	0.0543952	1022
PLEKHA6	22874	-1.64505	0.0544074	1023
PPCS	79717	-1.6449	0.0544206	1024
C1orf115	79762	-1.64479	0.0544614	1025
TLN1	7094	-1.64453	0.0544725	1026
TMEM85	51234	-1.64447	0.0544847	1027
ADAM30	11085	-1.6442	0.0545345	1028
FOXA1	3169	-1.64323	0.0546442	1029
UCP1	7350	-1.64209	0.0547666	1030
ZHX2	22882	-1.64206	0.054783	1031
FGF7	2252	-1.64074	0.0548795	1032
C6orf27	80737	-1.64055	0.0549208	1033
TLE6	79816	-1.63961	0.0550034	1034
KLHL11	55175	-1.63954	0.0550183	1035
METTL14	57721	-1.63927	0.0550543	1036
MAPK6	5597	-1.63926	0.055067	1037
COX7B	1349	-1.63856	0.0550898	1038
EHMT1	79813	-1.63849	0.0551613	1039
CCL20	6364	-1.63844	0.0551772	1040
PTK7	5754	-1.63825	0.0552191	1041
CNGB1	1258	-1.63743	0.0552996	1042
HECW2	57520	-1.63741	0.0553145	1043
SCFD1	23256	-1.63575	0.055519	1044
FAM19A1	407738	-1.63552	0.0555439	1045
POLR1C	9533	-1.63514	0.0555693	1046
TBC1D8	11138	-1.63354	0.0557214	1047
ZNF576	79177	-1.63312	0.0557421	1048
RAB30	27314	-1.63302	0.0557829	1049
CHRNB3	1142	-1.63256	0.0558205	1050
C1GALT1C1	29071	-1.63205	0.055839	1051
CFHR4	10877	-1.63199	0.0558539	1052
LGI2	55203	-1.63182	0.0559031	1053
SLC12A8	84561	-1.63129	0.0559556	1054
LNX2	222484	-1.63038	0.0560589	1055
SERHL	94009	-1.62959	0.056149	1056
TFDP3	51270	-1.62944	0.0561728	1057
ADAM15	8751	-1.62934	0.0562009	1058
RABGAP1L	9910	-1.62933	0.0562126	1059
INTS6	26512	-1.62928	0.0562264	1060
MYCBPAP	84073	-1.62925	0.0562364	1061
DAP3	7818	-1.62917	0.0562634	1062
ATF7IP2	80063	-1.62902	0.0562862	1063
NRBF2	29982	-1.62891	0.0563371	1064
RLTPR	146206	-1.6289	0.0563482	1065
HSF2	3298	-1.62815	0.056424	1066
TOM1L2	146691	-1.62805	0.0564431	1067
SLC25A31	83447	-1.62804	0.0564547	1068
RANBP3L	202151	-1.6276	0.0564653	1069
C6orf72	116254	-1.62739	0.0564733	1070
MPZL3	196264	-1.62738	0.0564961	1071
AMOTL1	154810	-1.6269	0.0565273	1072
C10orf113	387638	-1.62649	0.0565618	1073
CCDC52	152185	-1.62569	0.0566587	1074
COL5A1	1289	-1.62566	0.0566751	1075
PSMG1	8624	-1.62484	0.0567594	1076
PLRG1	5356	-1.62402	0.056815	1077
EIF4E2	9470	-1.6235	0.0568489	1078
THBS2	7058	-1.6234	0.0568585	1079
FLOT2	2319	-1.62298	0.0568685	1080
ADRBK2	157	-1.62264	0.0569136	1081
STK4	6789	-1.6226	0.0569401	1082
ANKRD2	26287	-1.62257	0.0569512	1083
ORC1L	4998	-1.62237	0.0569756	1084
RAD50	10111	-1.62223	0.0569862	1085
HTR1F	3355	-1.62207	0.0570227	1086
EMR1	2015	-1.62205	0.0570339	1087
C12orf60	144608	-1.62135	0.0571515	1088
ST3GAL2	6483	-1.62126	0.0571764	1089
SLC27A2	11001	-1.62113	0.057187	1090
JPH3	57338	-1.62009	0.0572548	1091
IFNA14	3448	-1.61992	0.0572675	1092
EFNB1	1947	-1.61912	0.0573279	1093
SOX30	11063	-1.6189	0.0573475	1094
HSP90AB2P	391634	-1.61868	0.0573735	1095
C1orf43	25912	-1.61836	0.0574026	1096
TRAM1	23471	-1.61825	0.0574408	1097
ZNF280B	140883	-1.61815	0.0574519	1098
MTFMT	123263	-1.61808	0.0574816	1099
PCDHGA5	56110	-1.61779	0.0575038	1100
MIDN	90007	-1.61755	0.0575325	1101
FCER1A	2205	-1.6175	0.0575568	1102
HDAC9	9734	-1.61643	0.0576368	1103
KRTAP11-1	337880	-1.61637	0.057649	1104
TMEM194A	23306	-1.61609	0.0576776	1105
ESRRG	2104	-1.61513	0.057729	1106
EDEM1	9695	-1.61512	0.0577439	1107
PRKCB	5579	-1.61477	0.0577926	1108
PFKL	5211	-1.61456	0.0578276	1109
KMO	8564	-1.61429	0.0578408	1110
SNAP25	6616	-1.61422	0.0578514	1111
MGST1	4257	-1.61404	0.0578636	1112
TTC12	54970	-1.61372	0.0578806	1113
RUNX1T1	862	-1.61368	0.0579076	1114
NSUN4	387338	-1.61335	0.0579283	1115
C1orf222	339457	-1.61326	0.0579404	1116
RNASE9	390443	-1.61319	0.0579516	1117
SYT15	83849	-1.61318	0.0579632	1118
UGT2B7	7364	-1.6131	0.0579871	1119
KLHL3	26249	-1.6125	0.0580226	1120
GPHA2	170589	-1.61234	0.0580496	1121
CLDN16	10686	-1.61183	0.0580973	1122
FBN1	2200	-1.61152	0.0581349	1123
PHF6	84295	-1.61096	0.0582054	1124
EIF4H	7458	-1.61051	0.0583039	1125
CSMD1	64478	-1.60798	0.0585238	1126
BPESC1	60467	-1.60786	0.0585609	1127
C17orf78	284099	-1.60752	0.0585837	1128
TCEAL5	340543	-1.60691	0.0586213	1129
MXRA5	25878	-1.60676	0.0586494	1130
COQ7	10229	-1.60657	0.0586822	1131
PLXNC1	10154	-1.60582	0.05874	1132
MID2	11043	-1.60458	0.0588348	1133
APOL6	80830	-1.60428	0.058847	1134
ONECUT2	9480	-1.60345	0.0589329	1135
STAG3	10734	-1.60146	0.0591098	1136
OR51T1	401665	-1.60107	0.0591883	1137
ADAMTS1	9510	-1.60095	0.0592121	1138
TMEM143	55260	-1.59978	0.0592863	1139
ANK3	288	-1.59964	0.0593138	1140
BAT2D1	23215	-1.59959	0.059325	1141
UBAP1	51271	-1.59938	0.0593472	1142
TSPAN2	10100	-1.59831	0.059467	1143
PMPCB	9512	-1.59773	0.0595109	1144
LCP1	3936	-1.59772	0.0595205	1145
PEX5L	51555	-1.59732	0.0595936	1146
HDAC3	8841	-1.59712	0.0596031	1147
INO80E	283899	-1.59633	0.0596778	1148
FMO9P	116123	-1.59599	0.0597043	1149
BANK1	55024	-1.59584	0.0597409	1150
OSTCL	202459	-1.59568	0.0597547	1151
GTF2IRD2	84163	-1.59507	0.0598209	1152
GPR183	1880	-1.59371	0.0599878	1153
TSTA3	7264	-1.59354	0.0600175	1154
LASP1	3927	-1.59282	0.0600403	1155
IL1B	3553	-1.59217	0.0600821	1156
MPP4	58538	-1.59079	0.0602533	1157
YSK4	80122	-1.59041	0.0602819	1158
SLC25A12	8604	-1.5903	0.0603253	1159
CENPJ	55835	-1.59007	0.0603518	1160
GLTSCR2	29997	-1.58985	0.060391	1161
RFWD3	55159	-1.58961	0.060417	1162
C20orf20	55257	-1.58908	0.0604546	1163
APOL3	80833	-1.58805	0.0605383	1164
RWDD2B	10069	-1.58699	0.0606485	1165
MRPS10	55173	-1.58657	0.0606936	1166
GOLT1B	51026	-1.58642	0.0607307	1167
C14orf132	56967	-1.58598	0.0607916	1168
CMC1	152100	-1.58577	0.0608218	1169
CXorf58	254158	-1.58528	0.0608573	1170
LSS	4047	-1.58513	0.0608774	1171
LRRC4C	57689	-1.58481	0.060888	1172
ATP6V1G3	127124	-1.58404	0.060993	1173
ARPC4	10093	-1.58392	0.0610067	1174
CCDC149	91050	-1.5839	0.061029	1175
ZNF791	163049	-1.58371	0.0610565	1176
OPHN1	4983	-1.58365	0.0610703	1177
SEZ6	124925	-1.58345	0.0611503	1178
TOP1	7150	-1.58199	0.0612605	1179
CFHR1	3078	-1.58181	0.0612854	1180
PIGZ	80235	-1.58094	0.0613474	1181
ZZEF1	23140	-1.58016	0.0613941	1182
TAF1	6872	-1.57948	0.0614539	1183
P2RX7	5027	-1.57922	0.061518	1184
CIB4	130106	-1.57883	0.0615599	1185
FXN	2395	-1.57857	0.0615896	1186
SYNPR	132204	-1.57803	0.0616675	1187
MRPL51	51258	-1.57675	0.0617718	1188
ZDHHC16	84287	-1.57654	0.0618026	1189
EDA2R	60401	-1.5762	0.061828	1190
SCRT2	85508	-1.57546	0.0618927	1191
RAB27B	5874	-1.57534	0.0619165	1192
NFIC	4782	-1.57521	0.0619292	1193
CD209	30835	-1.57485	0.061969	1194
WDR37	22884	-1.57468	0.0619928	1195
C11orf82	220042	-1.57462	0.0620039	1196
KNTC1	9735	-1.57414	0.062077	1197
CDKN2AIP	55602	-1.57271	0.0622365	1198
ABHD12	26090	-1.57242	0.0622556	1199
ILF2	3608	-1.57068	0.0624087	1200
GP2	2813	-1.56869	0.0625656	1201
AP3M1	26985	-1.56837	0.0626159	1202
NHLRC3	387921	-1.56802	0.0626647	1203
SSX1	6756	-1.5673	0.0627939	1204
HIGD1B	51751	-1.56709	0.0628416	1205
PHLDA2	7262	-1.56632	0.062919	1206
QSER1	79832	-1.56596	0.0629449	1207
SPAG5	10615	-1.56555	0.0629736	1208
KCNQ4	9132	-1.56549	0.0629863	1209
RPS6KA2	6196	-1.56515	0.0630387	1210
HERPUD2	64224	-1.565	0.0630726	1211
OPN4	94233	-1.5649	0.063088	1212
CEND1	51286	-1.56488	0.0631007	1213
PRPF39	55015	-1.56404	0.0631648	1214
MPPED2	744	-1.56362	0.0632162	1215
ALDH6A1	4329	-1.56248	0.0633423	1216
SYN1	6853	-1.56239	0.0633604	1217
CD302	9936	-1.56229	0.0633858	1218
NAP1L3	4675	-1.56224	0.0633937	1219
TM4SF4	7104	-1.56217	0.0634165	1220
C3orf52	79669	-1.56206	0.0634292	1221
POU2AF1	5450	-1.56195	0.0634414	1222
TMPRSS12	283471	-1.56158	0.0634573	1223
KLHL14	57565	-1.56147	0.0634727	1224
NCAPH	23397	-1.56143	0.0634955	1225
INHBC	3626	-1.56119	0.0635082	1226
SH2D2A	9047	-1.56058	0.0635755	1227
MKNK1	8569	-1.56049	0.0635903	1228
PDE8A	5151	-1.56027	0.0636041	1229
C20orf173	140873	-1.56014	0.0636269	1230
C11orf61	79684	-1.55951	0.0637482	1231
SARS	6301	-1.55932	0.063762	1232
TNFAIP8L1	126282	-1.55907	0.0637742	1233
ZNF566	84924	-1.55901	0.0637848	1234
NPPA	4878	-1.55895	0.063797	1235
SLC19A1	6573	-1.55893	0.0638086	1236
FBXW10	10517	-1.55861	0.0638457	1237
TMPRSS6	164656	-1.55811	0.0639405	1238
GPN3	51184	-1.55736	0.0640455	1239
RNF180	285671	-1.55728	0.0640566	1240
ZAP70	7535	-1.55628	0.0641657	1241
C6orf130	221443	-1.55548	0.0642479	1242
MAP2	4133	-1.55543	0.0642654	1243
PPTC7	160760	-1.55541	0.064277	1244
C21orf37	54076	-1.55535	0.0643024	1245
MAGEA2B	266740	-1.55461	0.0643703	1246
CTR9	9646	-1.55386	0.0644704	1247
CABIN1	23523	-1.55372	0.0644927	1248
ACTL7A	10881	-1.55276	0.0645923	1249
POLM	27434	-1.55231	0.0646389	1250
FGFR1	2260	-1.55159	0.0646474	1251
TRIM72	493829	-1.55096	0.0646749	1252
CARM1	10498	-1.55032	0.064739	1253
TM4SF1	4071	-1.55016	0.0647613	1254
SYPL2	284612	-1.54966	0.064809	1255
DUSP6	1848	-1.54962	0.0648196	1256
STK40	83931	-1.54873	0.0648991	1257
C14orf165	414767	-1.54871	0.0649107	1258
RTP3	83597	-1.54846	0.064934	1259
ZNF385A	25946	-1.54711	0.0650564	1260
RXRB	6257	-1.54658	0.0651666	1261
C1S	716	-1.54636	0.065227	1262
RIOK3	8780	-1.54633	0.0652482	1263
BLCAP	10904	-1.54605	0.0652774	1264
C16orf93	90835	-1.54492	0.0654448	1265
MAOB	4129	-1.54399	0.0655444	1266
THAP3	90326	-1.54353	0.0656011	1267
C20orf12	55184	-1.54258	0.0657182	1268
NAIF1	203245	-1.54242	0.0657304	1269
ZNF273	10793	-1.54227	0.0657405	1270
TRIM6-TRIM34	445372	-1.54171	0.0658147	1271
TTC27	55622	-1.54098	0.0658592	1272
KIR2DS1	3806	-1.54058	0.0659333	1273
GSTM2	2946	-1.54053	0.0659466	1274
LPCAT4	254531	-1.53958	0.0660181	1275
TTLL2	83887	-1.53955	0.0660414	1276
F8A1	8263	-1.53946	0.0660499	1277
GFAP	2670	-1.53938	0.066061	1278
ZNF550	162972	-1.53854	0.0660997	1279
ACD	65057	-1.53824	0.0661787	1280
SUV420H2	84787	-1.53812	0.0662258	1281
OSGEPL1	64172	-1.53694	0.0663604	1282
RAB10	10890	-1.53626	0.0664351	1283
THOP1	7064	-1.53543	0.0665109	1284
ADCY5	111	-1.53484	0.066575	1285
IFT172	26160	-1.53379	0.0666624	1286
FAM38B	63895	-1.53372	0.0666757	1287
ZNF28	7576	-1.53361	0.0666926	1288
C6orf15	29113	-1.53274	0.0667986	1289
SLC2A4	6517	-1.5327	0.066823	1290
ZNF534	147658	-1.53237	0.0668617	1291
FCRL1	115350	-1.53172	0.0669422	1292
ATP5G2	517	-1.53151	0.066956	1293
QKI	9444	-1.53108	0.0670196	1294
AK7	122481	-1.53094	0.0670328	1295
PIWIL4	143689	-1.53082	0.0670471	1296
MAGEB6	158809	-1.53056	0.0671059	1297
ATG3	64422	-1.53041	0.0671155	1298
TMEM191A	84222	-1.53037	0.0671245	1299
HTR3B	9177	-1.52995	0.0671928	1300
ATP1B4	23439	-1.5297	0.0672432	1301
MRM1	79922	-1.52966	0.0672569	1302
FLII	2314	-1.52951	0.067293	1303
XRCC4	7518	-1.52946	0.0673067	1304
ABHD5	51099	-1.52942	0.06732	1305
BCORL1	63035	-1.52793	0.0674943	1306
FAM72A	389835	-1.52751	0.0675319	1307
NR1H4	9971	-1.52717	0.0675452	1308
ZNF675	171392	-1.52673	0.0676162	1309
DGKD	8527	-1.52644	0.0676374	1310
YTHDC2	64848	-1.52581	0.0677206	1311
GPR21	2844	-1.52548	0.0677778	1312
DMWD	1762	-1.52462	0.0678281	1313
RABGGTB	5876	-1.52427	0.0678509	1314
DSE	29940	-1.52312	0.0680544	1315
SNRNP25	79622	-1.52298	0.0681084	1316
REV1	51455	-1.52249	0.0681874	1317
CRB1	23418	-1.52225	0.0682271	1318
CKB	1152	-1.52173	0.0682774	1319
MED17	9440	-1.52162	0.068314	1320
DNM1	1759	-1.52107	0.0683813	1321
CCDC90B	60492	-1.51896	0.0685424	1322
PLK1	5347	-1.51838	0.0685863	1323
NXNL2	158046	-1.51742	0.0686997	1324
ANTXR2	118429	-1.51687	0.0687411	1325
DKK4	27121	-1.51627	0.0688232	1326
FIBIN	387758	-1.51588	0.0688772	1327
TRIM3	10612	-1.51513	0.0690208	1328
C9orf91	203197	-1.51499	0.0690531	1329
SPESP1	246777	-1.51493	0.0690712	1330
PRDM7	11105	-1.51472	0.069086	1331
ISOC1	51015	-1.51438	0.0691379	1332
LPCAT2	54947	-1.51353	0.0692889	1333
TBC1D9B	23061	-1.51349	0.0693043	1334
NDEL1	81565	-1.51317	0.0693446	1335
CNO	55330	-1.51307	0.0693795	1336
TNRC6C	57690	-1.51261	0.0694617	1337
SLC7A6OS	84138	-1.51241	0.0695067	1338
KIAA0513	9764	-1.51209	0.0695411	1339
FAM55A	120400	-1.51184	0.0695544	1340
SYT14	255928	-1.51163	0.0695941	1341
BIN2	51411	-1.51139	0.0696349	1342
ADPRHL2	54936	-1.51118	0.0696725	1343
REG4	83998	-1.50967	0.0697404	1344
ZNF572	137209	-1.50952	0.069796	1345
AMY2A	279	-1.50886	0.0698495	1346
C1orf156	92342	-1.5084	0.0699539	1347
ENAM	10117	-1.5078	0.0700212	1348
ZNF652	22834	-1.5078	0.0700334	1349
IFNA8	3445	-1.50757	0.0700948	1350
ADAMTS20	80070	-1.50736	0.070151	1351
DCAKD	79877	-1.50692	0.0702151	1352
ATL3	25923	-1.50674	0.0702257	1353
NPAS4	266743	-1.50669	0.0702406	1354
RHOA	387	-1.50586	0.0703545	1355
CDR2	1039	-1.50511	0.0704461	1356
PLXNA3	55558	-1.50445	0.0705055	1357
CER1	9350	-1.50398	0.070568	1358
NDST3	9348	-1.50373	0.0705924	1359
SORCS1	114815	-1.50328	0.0706464	1360
CCDC3	83643	-1.50314	0.0706597	1361
ARFIP1	27236	-1.50277	0.0707058	1362
UNC93A	54346	-1.50235	0.0707423	1363
XRCC2	7516	-1.50224	0.0707572	1364
TEX101	83639	-1.50146	0.0708462	1365
ASB9	140462	-1.50142	0.0708562	1366
ERBB4	2066	-1.50072	0.0709877	1367
RPUSD4	84881	-1.50055	0.0710179	1368
ZNF460	10794	-1.50027	0.0710867	1369
HMGCLL1	54511	-1.50026	0.0711016	1370
IP6K3	117283	-1.50013	0.0711159	1371
SCO2	9997	-1.50005	0.0711355	1372
HOMER3	9454	-1.49986	0.0711482	1373
TJP3	27134	-1.49896	0.071243	1374
MAP7D2	256714	-1.49895	0.0712574	1375
TMEM70	54968	-1.49804	0.0713379	1376
GRIN2C	2905	-1.49744	0.0714184	1377
CERCAM	51148	-1.4966	0.0715032	1378
HORMAD1	84072	-1.49653	0.0715143	1379
ZNF12	7559	-1.49598	0.0715912	1380
ZC3H7A	29066	-1.49592	0.0716044	1381
DZIP1L	199221	-1.49574	0.071642	1382
PCDHGA1	56114	-1.49569	0.0716526	1383
STK32B	55351	-1.49527	0.0716828	1384
G2E3	55632	-1.49499	0.0717056	1385
SLC7A10	56301	-1.49491	0.0717204	1386
SPRR3	6707	-1.49479	0.0717454	1387
DRD3	1814	-1.4933	0.0719949	1388
HBEGF	1839	-1.49322	0.0720103	1389
BRIP1	83990	-1.49284	0.072077	1390
OMD	4958	-1.49237	0.0721004	1391
SULF1	23213	-1.4913	0.0721708	1392
HEXA	3073	-1.49075	0.0722079	1393
USP1	7398	-1.48936	0.0723303	1394
OTOA	146183	-1.48922	0.0723573	1395
ECHDC3	79746	-1.48896	0.0723828	1396
SNX27	81609	-1.48748	0.0725635	1397
LRRC63	220416	-1.48617	0.0727473	1398
DGKZ	8525	-1.48573	0.0727987	1399
MRE11A	4361	-1.48511	0.0728729	1400
IPP	3652	-1.48479	0.0728835	1401
ADAL	161823	-1.48476	0.0728994	1402
ZNF485	220992	-1.48441	0.0729328	1403
SACS	26278	-1.48441	0.0729481	1404
CFHR3	10878	-1.48409	0.0729974	1405
PDHB	5162	-1.48373	0.0730742	1406
OR51E2	81285	-1.48314	0.0730875	1407
GML	2765	-1.48243	0.0732046	1408
PYGL	5836	-1.48234	0.0732215	1409
KBTBD3	143879	-1.48231	0.0732321	1410
HIGD1A	25994	-1.48172	0.0733042	1411
FGF16	8823	-1.48125	0.0733604	1412
MEP1B	4225	-1.48113	0.0733731	1413
PPAT	5471	-1.48089	0.0734086	1414
ZNF700	90592	-1.47962	0.0736756	1415
ACTA2	59	-1.47961	0.0736883	1416
ITPKB	3707	-1.47933	0.0737222	1417
GSTO1	9446	-1.47927	0.0737366	1418
CNGA1	1259	-1.47885	0.0737927	1419
GREM2	64388	-1.47868	0.0738621	1420
GUF1	60558	-1.47864	0.073878	1421
PRELP	5549	-1.47862	0.0738934	1422
PDLIM2	64236	-1.47849	0.0739188	1423
PIK3CA	5290	-1.47834	0.0739448	1424
FN1	2335	-1.47792	0.0739798	1425
MCM6	4175	-1.47779	0.0739925	1426
C1orf53	388722	-1.47671	0.0741498	1427
LMBR1L	55716	-1.47652	0.0741816	1428
PI15	51050	-1.47627	0.0741959	1429
SHFM1	7979	-1.47615	0.0742087	1430
UGT1A3	54659	-1.47614	0.0742224	1431
KCNJ16	3773	-1.47542	0.0742601	1432
DTL	51514	-1.47443	0.074348	1433
ITGA9	3680	-1.47431	0.0743952	1434
ACRBP	84519	-1.47409	0.0744254	1435
NOX5	79400	-1.47406	0.0744524	1436
IGF2BP2	10644	-1.47313	0.0745425	1437
FLT3	2322	-1.47247	0.0745928	1438
MYH3	4621	-1.47175	0.0747507	1439
NLGN4X	57502	-1.47153	0.0748127	1440
KCNH7	90134	-1.47135	0.0748556	1441
C7orf28B	221960	-1.47134	0.0748689	1442
LYRM4	57128	-1.47081	0.0748932	1443
ZNF90	7643	-1.47039	0.0749346	1444
CDH9	1007	-1.46995	0.0749775	1445
JKAMP	51528	-1.46964	0.0749939	1446
MINA	84864	-1.46948	0.0750077	1447
NUF2	83540	-1.46914	0.0750437	1448
OXGR1	27199	-1.46909	0.0750554	1449
HNF1B	6928	-1.46896	0.0750972	1450
CXorf1	9142	-1.46894	0.0751094	1451
GNPDA2	132789	-1.46851	0.0751571	1452
RASSF5	83593	-1.46825	0.07519	1453
ITPRIP	85450	-1.4681	0.0752207	1454
IVL	3713	-1.46807	0.0752323	1455
FBXO16	157574	-1.46778	0.0752599	1456
RHOJ	57381	-1.46731	0.075342	1457
CHM	1121	-1.46658	0.0753929	1458
MAP3K8	1326	-1.46637	0.0754067	1459
COL2A1	1280	-1.46545	0.0755699	1460
KRT71	112802	-1.46503	0.0756848	1461
PTK2	5747	-1.46499	0.0756991	1462
CNPY3	10695	-1.46485	0.0757585	1463
UPK1B	7348	-1.46466	0.075768	1464
GARS	2617	-1.46324	0.0759159	1465
KIAA1033	23325	-1.46299	0.0759286	1466
PIK3R6	146850	-1.46212	0.0759969	1467
CMPK1	51727	-1.46205	0.0760091	1468
GDA	9615	-1.462	0.0760425	1469
FAM9B	171483	-1.46171	0.0760669	1470
PRAMEF2	65122	-1.46125	0.076141	1471
OMA1	115209	-1.46091	0.0761808	1472
ALG2	85365	-1.45993	0.076264	1473
FAM151B	167555	-1.4593	0.0763556	1474
PDLIM3	27295	-1.45927	0.0763689	1475
GIPC3	126326	-1.45898	0.0763837	1476
ZNF526	116115	-1.45882	0.0764139	1477
CAMK1D	57118	-1.45853	0.0764786	1478
KRI1	65095	-1.45728	0.0766195	1479
C14orf145	145508	-1.45699	0.0766582	1480
FRMD3	257019	-1.45656	0.0766974	1481
HIST1H4D	8360	-1.45606	0.0767408	1482
LRRC15	131578	-1.45589	0.0767785	1483
USP37	57695	-1.45575	0.0767912	1484
PANX2	56666	-1.45512	0.0768436	1485
TMEM185A	84548	-1.45493	0.076868	1486
ACSF3	197322	-1.45484	0.076885	1487
NCRNA00173	400077	-1.4547	0.0769083	1488
DENND3	22898	-1.45422	0.0769607	1489
ANKRD20A2	441430	-1.45367	0.0770042	1490
AP2B1	163	-1.4531	0.0770974	1491
ZMYND19	116225	-1.45207	0.077232	1492
TECR	9524	-1.45184	0.0772781	1493
IL13RA2	3598	-1.45161	0.0773316	1494
ENTPD7	57089	-1.45106	0.0774148	1495
RPP38	10557	-1.45077	0.0774344	1496
RPE	6120	-1.45063	0.0774678	1497
JAKMIP1	152789	-1.45045	0.0775192	1498
ACSF2	80221	-1.45033	0.0775632	1499
TOR2A	27433	-1.44897	0.0777274	1500
ELAVL4	1996	-1.44896	0.077755	1501
ZSWIM3	140831	-1.44879	0.077781	1502
FAM55C	91775	-1.44862	0.0778636	1503
PRTFDC1	56952	-1.44846	0.0778917	1504
ADIG	149685	-1.44822	0.0779203	1505
SGK3	23678	-1.44759	0.0780363	1506
AP1M2	10053	-1.44749	0.0780491	1507
VGLL4	9686	-1.4474	0.078075	1508
TPPP	11076	-1.44726	0.0780899	1509
DLEU2	8847	-1.4467	0.078146	1510
KDM4DL	390245	-1.44636	0.0781868	1511
RBM46	166863	-1.4461	0.0782123	1512
SEC61A1	29927	-1.44557	0.0782981	1513
NFYB	4801	-1.44402	0.0783982	1514
DZIP1	22873	-1.44333	0.0784936	1515
CAST	831	-1.44253	0.0785736	1516
CS	1431	-1.44204	0.0786679	1517
SPRYD5	84767	-1.44182	0.0786955	1518
CACNG4	27092	-1.44082	0.0788211	1519
SDCBP	6386	-1.44007	0.0789149	1520
IPPK	64768	-1.43989	0.0789514	1521
RBM4B	83759	-1.43942	0.0789986	1522
TSHZ3	57616	-1.43884	0.0791067	1523
FBXO4	26272	-1.43866	0.0791337	1524
PKP4	8502	-1.43861	0.0791464	1525
MRP63	78988	-1.43761	0.0792794	1526
GOLGA5	9950	-1.43709	0.0793695	1527
ZNF518B	85460	-1.43669	0.0793965	1528
SNTB2	6645	-1.4362	0.0794447	1529
RBKS	64080	-1.43591	0.0794945	1530
HIST1H2BI	8346	-1.43578	0.0795094	1531
SLFN11	91607	-1.43576	0.0795385	1532
SMARCAD1	56916	-1.43505	0.0796058	1533
ABI1	10006	-1.43442	0.0796996	1534
FAM76A	199870	-1.43386	0.0797239	1535
RPAIN	84268	-1.4335	0.0797409	1536
STXBP1	6812	-1.43239	0.0798564	1537
AFTPH	54812	-1.43215	0.0798781	1538
RALGDS	5900	-1.43203	0.0799189	1539
DIP2A	23181	-1.43196	0.0799634	1540
PRSS2	5645	-1.43128	0.0800615	1541
C3AR1	719	-1.43099	0.0800943	1542
C19orf12	83636	-1.4309	0.0801192	1543
LRRC28	123355	-1.43089	0.0801319	1544
HLCS	3141	-1.4302	0.080204	1545
ARL8A	127829	-1.42997	0.0802188	1546
TMEM30A	55754	-1.42953	0.0802474	1547
SLMO2	51012	-1.42932	0.0802602	1548
LRCH2	57631	-1.42869	0.0803757	1549
C1orf77	26097	-1.42818	0.0804292	1550
RHBDD1	84236	-1.42772	0.0804774	1551
NOMO2	283820	-1.42604	0.080586	1552
TXNL4B	54957	-1.42585	0.0806168	1553
GZMB	3002	-1.42543	0.0806406	1554
MARVELD1	83742	-1.42542	0.0806538	1555
PLEKHA9	51054	-1.4254	0.0806682	1556
MAP3K1	4214	-1.42524	0.0806925	1557
KRT33B	3884	-1.42415	0.0808467	1558
C6orf127	340204	-1.42369	0.0809569	1559
ABLIM1	3983	-1.42352	0.0809961	1560
LRRC4	64101	-1.42351	0.0810136	1561
ZBTB6	10773	-1.42299	0.0810634	1562
ZGPAT	84619	-1.42223	0.0811853	1563
RNF17	56163	-1.42196	0.0811975	1564
NFIL3	4783	-1.42067	0.081295	1565
SP7	121340	-1.42005	0.081331	1566
CCDC38	120935	-1.41964	0.0813649	1567
NEK1	4750	-1.41911	0.0814216	1568
MTX3	345778	-1.41835	0.0815074	1569
SEPT2	4735	-1.41773	0.0815737	1570
GCOM1	145781	-1.41755	0.0815986	1571
ARPP19	10776	-1.41737	0.0816261	1572
IFI6	2537	-1.41602	0.0818418	1573
ADAM28	10863	-1.41584	0.0818826	1574
LDHA	3939	-1.41578	0.0819229	1575
ZNF2	7549	-1.41577	0.0819361	1576
LMAN2	10960	-1.41505	0.0820055	1577
SNX8	29886	-1.41489	0.0820553	1578
COL21A1	81578	-1.41443	0.0821189	1579
FUT10	84750	-1.41411	0.0821364	1580
SYNPO	11346	-1.41403	0.0821475	1581
C19orf61	56006	-1.41145	0.0824909	1582
SPAG11B	10407	-1.41139	0.0825057	1583
GINS1	9837	-1.41098	0.0825735	1584
DGCR14	8220	-1.41055	0.0826254	1585
RRAGC	64121	-1.41024	0.0826514	1586
ANAPC7	51434	-1.41002	0.08267	1587
KIF11	3832	-1.41	0.0826827	1588
ARRDC2	27106	-1.40956	0.0827478	1589
COX6C	1345	-1.40883	0.08284	1590
RBBP9	10741	-1.40837	0.0828697	1591
FANCD2	2177	-1.40776	0.0829301	1592
PPM1J	333926	-1.40774	0.0829423	1593
GCNT1	2650	-1.40732	0.0829905	1594
GOT1L1	137362	-1.40717	0.0830313	1595
ICA1L	130026	-1.40687	0.0830811	1596
PUS3	83480	-1.40687	0.0830965	1597
C7orf49	78996	-1.40645	0.0831134	1598
COPB1	1315	-1.40604	0.0831871	1599
FAM129A	116496	-1.40575	0.0832692	1600
PSMA3	5684	-1.40508	0.0833725	1601
CYP2A6	1548	-1.40501	0.0833884	1602
C8A	731	-1.40484	0.0834181	1603
C1QL3	389941	-1.40452	0.0834483	1604
C1QTNF1	114897	-1.40422	0.0834727	1605
SLC26A4	5172	-1.40396	0.0835437	1606
TYRO3	7301	-1.4037	0.0835903	1607
CELA2A	63036	-1.40307	0.0836285	1608
CLEC14A	161198	-1.40305	0.0836428	1609
TSSK3	81629	-1.40196	0.0837747	1610
POLR2J	5439	-1.4019	0.0837895	1611
TMEM219	124446	-1.40117	0.083905	1612
LRRK1	79705	-1.40049	0.0839681	1613
TUBA1A	7846	-1.40046	0.0839845	1614
DGKG	1608	-1.40038	0.0840142	1615
PDE1B	5153	-1.40033	0.084029	1616
NDUFS6	4726	-1.39923	0.0842166	1617
RANBP1	5902	-1.39923	0.0842272	1618
TCTN1	79600	-1.3986	0.0843242	1619
SIM1	6492	-1.39831	0.0843528	1620
DYRK1A	1859	-1.39828	0.0843644	1621
ALDH9A1	223	-1.39771	0.0844789	1622
ACER3	55331	-1.39707	0.0845774	1623
LDHC	3948	-1.39705	0.0845902	1624
STOML3	161003	-1.39626	0.0847136	1625
MAP3K7IP3	257397	-1.39618	0.0847216	1626
OR2D3	120775	-1.39613	0.0847364	1627
ZNF32	7580	-1.39582	0.0847518	1628
MAP4K1	11184	-1.3957	0.0847677	1629
TMEM141	85014	-1.39567	0.0847793	1630
COQ5	84274	-1.39538	0.0848641	1631
GPR125	166647	-1.39497	0.0849144	1632
PTBP2	58155	-1.39381	0.0850172	1633
BEX5	340542	-1.39333	0.0850729	1634
MIOS	54468	-1.39321	0.085102	1635
MAPK10	5602	-1.39299	0.0851772	1636
PDXDC2	283970	-1.39292	0.0852058	1637
GBP4	115361	-1.39263	0.0852482	1638
OCM2	4951	-1.39245	0.0853139	1639
GC	2638	-1.39208	0.0854019	1640
FAM123B	139285	-1.39134	0.0854824	1641
TTC39C	125488	-1.39085	0.0855545	1642
CCDC102B	79839	-1.39071	0.0855783	1643
DMRT1	1761	-1.39058	0.0856191	1644
UTP15	84135	-1.39047	0.0856446	1645
CABP4	57010	-1.38949	0.0857813	1646
IL21R	50615	-1.38939	0.0858109	1647
NSUN6	221078	-1.38938	0.0858231	1648
PCK2	5106	-1.3893	0.0858502	1649
CAMK1G	57172	-1.38915	0.0858645	1650
ASTN2	23245	-1.38825	0.0859259	1651
CNGA4	1262	-1.38798	0.0859461	1652
C12orf35	55196	-1.38739	0.0860753	1653
CASKIN1	57524	-1.38726	0.0860997	1654
NCL	4691	-1.38706	0.0861485	1655
THADA	63892	-1.38695	0.0861718	1656
C9orf86	55684	-1.38645	0.0863419	1657
C6orf122	401288	-1.38501	0.0865316	1658
STAT4	6775	-1.38491	0.0865448	1659
KIAA0182	23199	-1.38452	0.0866439	1660
UBR3	130507	-1.38397	0.086743	1661
GDPD3	79153	-1.38327	0.0868044	1662
ZDHHC21	340481	-1.3822	0.086983	1663
GABRB1	2560	-1.38129	0.0871208	1664
ZNF765	91661	-1.38108	0.0871547	1665
SHCBP1	79801	-1.38049	0.0872421	1666
EFCAB4B	84766	-1.37985	0.08732	1667
CEP350	9857	-1.37834	0.0874858	1668
LAMC1	3915	-1.37826	0.087498	1669
SERINC3	10955	-1.37823	0.0875107	1670
PRDX2	7001	-1.37788	0.0875664	1671
HNRNPD	3184	-1.37736	0.0875934	1672
MIER3	166968	-1.37699	0.0876098	1673
TNIK	23043	-1.3767	0.087657	1674
RCOR2	283248	-1.37604	0.087719	1675
UBN2	254048	-1.37592	0.0877428	1676
IFNGR1	3459	-1.37387	0.0880242	1677
GAK	2580	-1.3737	0.0880379	1678
OSBPL5	114879	-1.37366	0.088065	1679
DOCK10	55619	-1.3733	0.0880793	1680
COL13A1	1305	-1.37294	0.088137	1681
ZNF107	51427	-1.37292	0.0881508	1682
SNRPD1	6632	-1.37213	0.0882366	1683
MTSS1	9788	-1.37211	0.0882488	1684
HSPA4L	22824	-1.37188	0.088279	1685
C1orf126	200197	-1.37165	0.0883421	1686
FATE1	89885	-1.37069	0.0884019	1687
ZNF595	152687	-1.37063	0.0884263	1688
FAM55B	120406	-1.3702	0.0884496	1689
NPM3	10360	-1.37017	0.0884793	1690
RBPJ	3516	-1.36935	0.0885381	1691
SLC4A1AP	22950	-1.3693	0.0885508	1692
SPAM1	6677	-1.36928	0.0885662	1693
BAT4	7918	-1.36874	0.0886891	1694
MTF2	22823	-1.36843	0.0887352	1695
C6orf57	135154	-1.36838	0.0887697	1696
OR51B2	79345	-1.36792	0.0888799	1697
GGCT	79017	-1.36742	0.0889869	1698
POT1	25913	-1.36735	0.0890166	1699
PRPH	5630	-1.3668	0.0890553	1700
TBC1D3B	414059	-1.36651	0.0890897	1701
CCR7	1236	-1.36572	0.0891824	1702
BSN	8927	-1.36504	0.089254	1703
C14orf139	79686	-1.36455	0.089325	1704
LRIT2	340745	-1.36452	0.0893615	1705
WBSCR22	114049	-1.36451	0.0893726	1706
AMIGO3	386724	-1.36435	0.0893997	1707
CSNK2B	1460	-1.36415	0.0894686	1708
WBSCR17	64409	-1.3631	0.0897033	1709
PREX2	80243	-1.36185	0.0898448	1710
SEC24C	9632	-1.36132	0.0899502	1711
FAM150A	389658	-1.36078	0.0900026	1712
ZNF702P	79986	-1.3607	0.0900143	1713
C10orf25	220979	-1.36064	0.0900281	1714
IDO2	169355	-1.3606	0.0900387	1715
CYBB	1536	-1.36054	0.0900657	1716
ANKRD40	91369	-1.36043	0.0901092	1717
C5orf32	84418	-1.36039	0.090124	1718
DDX28	55794	-1.36037	0.0901388	1719
DDX21	9188	-1.35832	0.0903826	1720
LY9	4063	-1.35795	0.0904673	1721
MUC17	140453	-1.35744	0.0905765	1722
OSBPL6	114880	-1.35688	0.0906141	1723
SLC22A7	10864	-1.35631	0.0906782	1724
NLRX1	79671	-1.3563	0.0906915	1725
PLLP	51090	-1.35595	0.0907535	1726
TRMT2A	27037	-1.35581	0.0907688	1727
PROX1	5629	-1.35478	0.0909378	1728
TMEM132B	114795	-1.35455	0.0909855	1729
SULT1E1	6783	-1.35421	0.0910396	1730
ING3	54556	-1.35381	0.0910793	1731
PTMS	5763	-1.35291	0.09118	1732
GPX5	2880	-1.3529	0.0911964	1733
SLC5A6	8884	-1.35278	0.0912102	1734
SAMHD1	25939	-1.3527	0.0912256	1735
RNASET2	8635	-1.352	0.0913591	1736
FHL5	9457	-1.35184	0.0913745	1737
C2orf15	150590	-1.35142	0.0914333	1738
HNMT	3176	-1.35086	0.0915625	1739
C	131034	-1.35082	0.0915753	1740
SNX14	57231	-1.35075	0.0915864	1741
TSPYL1	7259	-1.3506	0.0916336	1742
RAI14	26064	-1.35057	0.091659	1743
DUOX2	50506	-1.35053	0.0916717	1744
MGAT4C	25834	-1.35032	0.0917125	1745
PDK3	5165	-1.34994	0.0917363	1746
DBX2	440097	-1.34917	0.0918508	1747
ELP2	55250	-1.34879	0.0919006	1748
NFS1	9054	-1.34878	0.0919181	1749
NLRC4	58484	-1.34874	0.091944	1750
CDC7	8317	-1.34805	0.0920166	1751
CHRM1	1128	-1.34798	0.0920664	1752
LGR6	59352	-1.34768	0.0921353	1753
SGCZ	137868	-1.3474	0.0922074	1754
AHCTF1	25909	-1.34722	0.0922196	1755
GBF1	8729	-1.34697	0.0922275	1756
NCDN	23154	-1.34672	0.0923473	1757
DQX1	165545	-1.34657	0.0923727	1758
GNPAT	8443	-1.34576	0.0924644	1759
CYTH1	9267	-1.3456	0.0924787	1760
CETN2	1069	-1.34549	0.0924935	1761
CCT8L2	150160	-1.34512	0.0925968	1762
DGCR8	54487	-1.34444	0.0926435	1763
OR1B1	347169	-1.34428	0.0926662	1764
S100A11	6282	-1.34426	0.0926911	1765
KLF14	136259	-1.34392	0.0927865	1766
PRKCG	5582	-1.34325	0.0929084	1767
NDUFC2	4718	-1.34299	0.0929815	1768
DOC2B	8447	-1.34124	0.0932311	1769
SEPT10	151011	-1.33948	0.0934271	1770
CSPP1	79848	-1.33939	0.0934578	1771
TARS2	80222	-1.33935	0.0934706	1772
KDM3A	55818	-1.33894	0.093514	1773
ATP5SL	55101	-1.33887	0.0935294	1774
CALCB	797	-1.33868	0.0935924	1775
SETMAR	6419	-1.3379	0.0936491	1776
ITGB6	3694	-1.33763	0.0936772	1777
C8orf86	389649	-1.33715	0.0937827	1778
SEC23B	10483	-1.33698	0.093815	1779
SIN3A	25942	-1.33609	0.0939919	1780
SEPT11	55752	-1.33598	0.094019	1781
FAM102B	284611	-1.33559	0.094064	1782
SLC38A9	153129	-1.33515	0.0941615	1783
UBE2W	55284	-1.33504	0.0941753	1784
EXOC1	55763	-1.33429	0.0942717	1785
RPAP2	79871	-1.33396	0.094392	1786
GIT2	9815	-1.33311	0.0945313	1787
IFIT3	3437	-1.3331	0.0945472	1788
TPD52L2	7165	-1.33217	0.0946018	1789
ABHD4	63874	-1.33211	0.0946172	1790
ZNF222	7673	-1.33189	0.0946882	1791
NOL8	55035	-1.33156	0.0947284	1792
C16orf81	283860	-1.33087	0.0948032	1793
ZFP28	140612	-1.33067	0.0948604	1794
TRUB2	26995	-1.33046	0.0948954	1795
TMIGD1	388364	-1.33007	0.0949457	1796
SLC10A3	8273	-1.32975	0.0949886	1797
PDCD6IP	10015	-1.3296	0.0950379	1798
WNK1	65125	-1.3294	0.0950654	1799
EIF1AY	9086	-1.32904	0.0950983	1800
DCUN1D1	54165	-1.32894	0.0951296	1801
FCHO1	23149	-1.32866	0.0951656	1802
N4BP1	9683	-1.32849	0.0952101	1803
COL11A1	1301	-1.32846	0.0952435	1804
TMEM106B	54664	-1.32798	0.0953118	1805
CCDC48	79825	-1.32748	0.0953823	1806
CLDN18	51208	-1.32738	0.0953945	1807
AP3B1	8546	-1.32622	0.0955577	1808
MRAS	22808	-1.3261	0.0955836	1809
CAMK4	814	-1.32586	0.0956239	1810
PITX2	5308	-1.32558	0.0956875	1811
EEF2K	29904	-1.32473	0.095848	1812
MCF2	4168	-1.32451	0.0959031	1813
SAGE1	55511	-1.32409	0.0959625	1814
ZC4H2	55906	-1.32384	0.0959847	1815
GTF2H2	2966	-1.32352	0.096025	1816
CTAGE5	4253	-1.32328	0.096051	1817
CTSB	1508	-1.32304	0.0960642	1818
C22orf25	128989	-1.32293	0.0961151	1819
GUCY2C	2984	-1.3229	0.0961315	1820
ACVR1B	91	-1.32249	0.0961803	1821
CIDEC	63924	-1.3222	0.0962057	1822
C2orf69	205327	-1.32213	0.0962449	1823
RUSC1	23623	-1.32123	0.0963265	1824
CCDC84	338657	-1.3212	0.0963424	1825
BCORL2	286554	-1.3202	0.0964902	1826
SUMF1	285362	-1.31985	0.0965358	1827
ZNF786	136051	-1.31974	0.0965496	1828
KRT37	8688	-1.31959	0.0965734	1829
C14orf147	171546	-1.31899	0.0966195	1830
TRUB1	142940	-1.31806	0.0968156	1831
ZNF532	55205	-1.31802	0.096833	1832
LYZ	4069	-1.31795	0.0968484	1833
ECM2	1842	-1.31735	0.0969332	1834
AASS	10157	-1.31712	0.0969756	1835
CYP3A4	1576	-1.31643	0.09701	1836
SPAG4	6676	-1.31581	0.0970948	1837
PI4KAP2	375133	-1.31556	0.0971404	1838
INO80D	54891	-1.31424	0.0972585	1839
CHMP2A	27243	-1.3139	0.09732	1840
NICN1	84276	-1.31357	0.0974572	1841
C1orf136	400574	-1.31349	0.0974742	1842
SCGB1D2	10647	-1.31349	0.0974922	1843
TMBIM1	64114	-1.313	0.0976183	1844
TBC1D15	64786	-1.3129	0.0976299	1845
ATXN7L2	127002	-1.31231	0.0977216	1846
FRRS1	391059	-1.31212	0.0977333	1847
NFATC2	4773	-1.31153	0.0977863	1848
KLHL7	55975	-1.31145	0.0978048	1849
ZNF77	58492	-1.3114	0.0978186	1850
LAX1	54900	-1.3113	0.0978339	1851
OLA1	29789	-1.31065	0.0979442	1852
PSEN2	5664	-1.31053	0.0979754	1853
EIF1AX	1964	-1.31046	0.0979993	1854
STK32C	282974	-1.31027	0.0980136	1855
FASLG	356	-1.30987	0.0980512	1856
STT3B	201595	-1.30974	0.0980655	1857
GABRE	2564	-1.30963	0.0980793	1858
ZCCHC8	55596	-1.3095	0.0981132	1859
TRIM34	53840	-1.30914	0.0981598	1860
KLHDC7A	127707	-1.3089	0.0981784	1861
EHMT2	10919	-1.30858	0.0982631	1862
ATF2	1386	-1.30854	0.0982907	1863
TAS2R1	50834	-1.30843	0.0983198	1864
C6orf218	221718	-1.30784	0.0984025	1865
ARMCX1	51309	-1.30703	0.098492	1866
RAB11FIP2	22841	-1.30676	0.0985413	1867
NIT1	4817	-1.3065	0.0985641	1868
ADAMTS10	81794	-1.30588	0.0986404	1869
SPIN3	169981	-1.3058	0.0986616	1870
GPN1	11321	-1.30564	0.0986833	1871
EPAS1	2034	-1.30529	0.0987411	1872
SERPINA9	327657	-1.30525	0.0987988	1873
BCAS3	54828	-1.30521	0.0988269	1874
RBMY1J	378951	-1.30518	0.0988375	1875
TLR4	7099	-1.30505	0.0988714	1876
C21orf81	114035	-1.30491	0.0989005	1877
UBE2I	7329	-1.30463	0.0989721	1878
RPL15	6138	-1.3044	0.0990309	1879
CLCA2	9635	-1.30418	0.0990961	1880
AMPH	273	-1.30384	0.0991665	1881
TRIM62	55223	-1.30372	0.0992116	1882
GYG1	2992	-1.30371	0.0992259	1883
TSNAXIP1	55815	-1.30304	0.0993154	1884
OR4D9	390199	-1.30294	0.0993303	1885
ZFAT	57623	-1.30214	0.0995088	1886
SYNGR1	9145	-1.30153	0.0996111	1887
ZBTB43	23099	-1.30129	0.0996355	1888
ZBTB41	360023	-1.30124	0.0996482	1889
COX7A2	1347	-1.30046	0.0997478	1890
RBM11	54033	-1.29961	0.0998511	1891
PCGF1	84759	-1.29949	0.0998797	1892
NRK	203447	-1.29932	0.0999094	1893
PSD3	23362	-1.29916	0.0999226	1894
DDX39	10212	-1.29914	0.0999502	1895
NEK10	152110	-1.29823	0.100036	1896
RNF19B	127544	-1.29783	0.100125	1897
GOT2	2806	-1.29777	0.100138	1898
RABL4	11020	-1.29726	0.100192	1899
FCGRT	2217	-1.29643	0.100244	1900
DHX8	1659	-1.29607	0.10029	1901
UBTF	7343	-1.29605	0.100307	1902
TMEM101	84336	-1.29571	0.100398	1903
TCF3	6929	-1.29531	0.100452	1904
IKZF5	64376	-1.29481	0.100521	1905
PRUNE	58497	-1.29431	0.10065	1906
ELFN2	114794	-1.29398	0.1007	1907
GAL3ST3	89792	-1.29396	0.100716	1908
TET2	54790	-1.29322	0.100797	1909
IGSF1	3547	-1.29313	0.100851	1910
PCDHGA11	56105	-1.29298	0.100884	1911
PCDHB14	56122	-1.29279	0.100897	1912
HSD11B2	3291	-1.29278	0.100913	1913
OR2D2	120776	-1.29255	0.100967	1914
DEFB104A	140596	-1.29185	0.10114	1915
MED13L	23389	-1.29168	0.101156	1916
ADAMTS8	11095	-1.2916	0.10117	1917
NRP1	8829	-1.29155	0.101184	1918
ERGIC2	51290	-1.29149	0.101217	1919
PCNA	5111	-1.2909	0.101282	1920
PANX3	116337	-1.29088	0.101295	1921
C7orf54	27099	-1.29088	0.101312	1922
SHH	6469	-1.28928	0.101459	1923
DGKB	1607	-1.28754	0.101743	1924
DPY19L4	286148	-1.28753	0.101759	1925
C7orf23	79161	-1.28639	0.101906	1926
MANBA	4126	-1.28584	0.102008	1927
VNN3	55350	-1.28581	0.102025	1928
FXC1	26515	-1.28537	0.102095	1929
NELL2	4753	-1.28493	0.102177	1930
SMO	6608	-1.28473	0.102228	1931
CD180	4064	-1.28466	0.102239	1932
XYLT1	64131	-1.28422	0.102295	1933
LYRM5	144363	-1.28404	0.102333	1934
PXDNL	137902	-1.28401	0.102347	1935
OR11A1	26531	-1.28366	0.102411	1936
SPOP	8405	-1.2836	0.102425	1937
UAP1	6675	-1.28349	0.102455	1938
EXTL2	2135	-1.28334	0.102496	1939
C4orf40	401137	-1.28289	0.102616	1940
SERPINB12	89777	-1.28284	0.10266	1941
ADAM32	203102	-1.28271	0.102692	1942
PSMC3IP	29893	-1.28264	0.102735	1943
TCTEX1D1	200132	-1.2822	0.10284	1944
ARHGEF5L	445328	-1.28181	0.1029	1945
TNFRSF1A	7132	-1.2817	0.102915	1946
OR10S1	219873	-1.28146	0.102941	1947
LPHN2	23266	-1.28146	0.102956	1948
RNF185	91445	-1.28132	0.10297	1949
SFXN3	81855	-1.28118	0.103013	1950
HSP90AA1	3320	-1.28081	0.103074	1951
C21orf128	150147	-1.28039	0.103141	1952
SPN	6693	-1.27941	0.103244	1953
MAP3K7IP1	10454	-1.2794	0.103258	1954
VOPP1	81552	-1.27937	0.103271	1955
NPAS3	64067	-1.27913	0.10332	1956
KCTD2	23510	-1.27821	0.103448	1957
FAM99A	387742	-1.27801	0.103503	1958
ATP10D	57205	-1.27791	0.103516	1959
SSTR2	6752	-1.27745	0.103593	1960
ANP32D	23519	-1.27738	0.103627	1961
OR52L1	338751	-1.27698	0.103674	1962
PSMB3	5691	-1.27675	0.10372	1963
DLGAP5	9787	-1.2767	0.103735	1964
NXN	64359	-1.2765	0.103746	1965
LOXHD1	125336	-1.27578	0.103852	1966
C9orf5	23731	-1.27491	0.103929	1967
PFDN1	5201	-1.27459	0.103999	1968
DDHD2	23259	-1.27447	0.104027	1969
ERI3	79033	-1.27396	0.104078	1970
GSTO2	119391	-1.27366	0.104176	1971
PPIL3	53938	-1.27194	0.104443	1972
ZNF608	57507	-1.27173	0.104451	1973
AKAP5	9495	-1.27136	0.10455	1974
C9orf106	414318	-1.27089	0.104657	1975
BTAF1	9044	-1.27051	0.104723	1976
MGEA5	10724	-1.26969	0.104811	1977
DSG4	147409	-1.26951	0.104839	1978
RFNG	5986	-1.2691	0.104887	1979
ZBTB11	27107	-1.26893	0.104936	1980
AMAC1	146861	-1.26875	0.104995	1981
IGFL3	388555	-1.26849	0.105026	1982
P2RY14	9934	-1.26828	0.105114	1983
PRKD3	23683	-1.26746	0.10518	1984
IL17RC	84818	-1.26707	0.10522	1985
IFT140	9742	-1.26524	0.10552	1986
PLIN5	440503	-1.26485	0.105566	1987
UBE4A	9354	-1.26452	0.105617	1988
PTOV1	53635	-1.26448	0.105634	1989
SFRS3	6428	-1.26404	0.105679	1990
SF3B3	23450	-1.26391	0.105727	1991
SLC1A4	6509	-1.2635	0.105786	1992
AK3L1	205	-1.26334	0.105815	1993
SYT10	341359	-1.26306	0.105862	1994
ANKRD13C	81573	-1.26287	0.105878	1995
HLA-DQA2	3118	-1.26271	0.10595	1996
IFI35	3430	-1.26237	0.105981	1997
AFAP1	60312	-1.26202	0.106056	1998
DEPDC1	55635	-1.26184	0.106067	1999
[truncated: 13,595 more rows]

## Sheet: HDAC_BT20
GeneSymbol	GeneID	WDC Score	P-Value	Rank
MRPS27	23107	-4.71097	7.47977e-05	1
FN3K	64122	-4.30346	0.000175037	2
PURG	29942	-4.16613	0.000241693	3
ACSL3	2181	-3.98566	0.000396886	4
IPPK	64768	-3.96476	0.000414695	5
PRKAR2B	5577	-3.945	0.000436575	6
TBC1D3B	414059	-3.86577	0.000528672	7
RIC3	79608	-3.83802	0.000571923	8
MYO1B	4430	-3.78392	0.000648247	9
ZNF766	90321	-3.78016	0.000657406	10
MAS1L	116511	-3.74014	0.000741871	11
PRKAR1A	5573	-3.7288	0.000753575	12
MAPK14	1432	-3.7055	0.000784613	13
ADORA3	140	-3.67442	0.000849234	14
CCDC59	29080	-3.66907	0.000866026	15
SLC1A1	6505	-3.65413	0.000906223	16
GOLGB1	2804	-3.62786	0.000975932	17
SMAD7	4092	-3.55806	0.0011413	18
MOAP1	64112	-3.55224	0.00115148	19
INSR	3643	-3.54514	0.00118303	20
BACE2	25825	-3.51139	0.00130514	21
ENTPD1	953	-3.51103	0.0013082	22
NFU1	27247	-3.45947	0.00148069	23
RPTN	126638	-3.45721	0.00149087	24
DNAJC24	120526	-3.4566	0.0014929	25
FKBP10	60681	-3.44977	0.00150766	26
ABI3BP	25890	-3.44696	0.00152598	27
TGIF2	60436	-3.40077	0.00174833	28
CFHR4	10877	-3.40051	0.00174935	29
PDZD8	118987	-3.3942	0.00177225	30
CBLL1	79872	-3.3926	0.00178599	31
OR5P3	120066	-3.38736	0.00180278	32
STEAP1	26872	-3.34228	0.00202768	33
EIF4E	1977	-3.33825	0.00204295	34
PARN	5073	-3.33521	0.0020521	35
PCDHA5	56143	-3.33457	0.00205414	36
ZNF93	81931	-3.33238	0.0020577	37
SAE1	10055	-3.32976	0.00208314	38
NEK7	140609	-3.32121	0.00212588	39
NRARP	441478	-3.31293	0.00216456	40
DNHD1	144132	-3.28995	0.00228311	41
ZNF311	282890	-3.28901	0.00228413	42
C21orf124	85006	-3.28728	0.00229024	43
LYPLAL1	127018	-3.27784	0.00233807	44
C6orf201	404220	-3.27671	0.00234773	45
TXNDC3	51314	-3.27214	0.00235944	46
C5orf40	408263	-3.25847	0.00242864	47
NOS2	4843	-3.2427	0.00249733	48
RPL7L1	285855	-3.24189	0.00250801	49
CSGALNACT1	55790	-3.23667	0.00253346	50
C1orf43	25912	-3.22504	0.0026169	51
HRNR	388697	-3.21495	0.00266829	52
CCRL1	51554	-3.21406	0.00267542	53
C20orf7	79133	-3.20141	0.00274767	54
FAM179A	165186	-3.2009	0.00275073	55
SPATS2	65244	-3.19395	0.0027955	56
ERBB3	2065	-3.18442	0.0028357	57
CRADD	8738	-3.18308	0.00284588	58
GPR160	26996	-3.17502	0.00288404	59
FSD1CL	405752	-3.17454	0.00289371	60
C3orf21	152002	-3.16971	0.00292983	61
SPCS1	28972	-3.1656	0.00297003	62
PPIL2	23759	-3.165	0.00297207	63
CAMKV	79012	-3.16324	0.00299191	64
NR2C1	7181	-3.16167	0.00300717	65
ZNF700	90592	-3.1579	0.00304788	66
LIMS3	96626	-3.1555	0.00306416	67
CLEC4C	170482	-3.14661	0.00314201	68
MAN2B2	23324	-3.13559	0.00320358	69
CDC2L5	8621	-3.12778	0.00326006	70
C1orf218	54530	-3.11251	0.00333435	71
RPL4	6124	-3.11171	0.0033369	72
CHTF8	54921	-3.10898	0.0033547	73
TMEM116	89894	-3.09864	0.00341627	74
RPS27L	51065	-3.08261	0.00356383	75
GCNT3	9245	-3.07928	0.00358724	76
EIF3D	8664	-3.07536	0.00360759	77
CES1	1066	-3.07172	0.00363252	78
IFI35	3430	-3.06959	0.00364474	79
OR8G5	219865	-3.06821	0.00364932	80
C3orf31	132001	-3.06554	0.00365288	81
HSPA4L	22824	-3.06002	0.00371343	82
FLRT2	23768	-3.05341	0.00378619	83
DYNC1LI1	51143	-3.05104	0.00382232	84
ZNF16	7564	-3.05101	0.00382588	85
ITGB3BP	23421	-3.04719	0.00386506	86
YIPF1	54432	-3.04312	0.0039078	87
RBM46	166863	-3.03934	0.00396377	88
GCC1	79571	-3.02618	0.00410014	89
GSK3A	2931	-3.02503	0.00410472	90
OBP2A	29991	-3.01673	0.00418562	91
RFNG	5986	-3.01328	0.00421055	92
ZFAT	57623	-2.9854	0.0044782	93
ANP32A	8125	-2.9817	0.00451381	94
CLEC2B	9976	-2.97179	0.00459523	95
FAM107A	11170	-2.97037	0.00462372	96
CYP3A7	1551	-2.96738	0.00465985	97
FIBIN	387758	-2.96267	0.00470259	98
P2RY13	53829	-2.96033	0.0047204	99
PXK	54899	-2.95514	0.00478553	100
PCDHGC4	56098	-2.95384	0.00481962	101
KRT8	3856	-2.95219	0.00483896	102
ZNF267	10308	-2.95136	0.00484964	103
FOXO3	2309	-2.95064	0.00486491	104
HSPA13	6782	-2.94844	0.00492139	105
FAM105B	90268	-2.94752	0.00493512	106
TAS2R7	50837	-2.94363	0.0049799	107
C1orf109	54955	-2.93587	0.00509693	108
PFKP	5214	-2.9337	0.00511932	109
CHD9	80205	-2.93139	0.00514629	110
SLN	6588	-2.93064	0.00515697	111
HIPK3	10114	-2.92439	0.00524653	112
SYAP1	94056	-2.92215	0.00526892	113
TRIP12	9320	-2.92099	0.00528215	114
MET	4233	-2.92069	0.00529537	115
NASP	4678	-2.91637	0.00536305	116
METTL9	51108	-2.91216	0.00541037	117
ACTR3B	57180	-2.90597	0.00549738	118
NIPSNAP1	8508	-2.89655	0.00562611	119
EFNB2	1948	-2.89512	0.00564087	120
ELAVL2	1993	-2.89495	0.00564545	121
USP29	57663	-2.89062	0.00570447	122
MDP1	145553	-2.8889	0.00571363	123
CCDC115	84317	-2.88412	0.00578945	124
CKLF	51192	-2.88039	0.0058734	125
OCLM	10896	-2.87573	0.00591665	126
AGBL2	79841	-2.8731	0.00595278	127
ANKRD26	22852	-2.86109	0.00605556	128
POLQ	10721	-2.85931	0.00608813	129
CLN3	1201	-2.8452	0.00631303	130
PRB1	5542	-2.84371	0.0063171	131
PDZK1	5174	-2.83983	0.00635577	132
MAP3K13	9175	-2.83062	0.00647077	133
ITPR3	3710	-2.82601	0.00651402	134
GARNL1	253959	-2.82274	0.00659492	135
EPPK1	83481	-2.82233	0.0066107	136
VCPIP1	80124	-2.81971	0.00662443	137
SAMD9	54809	-2.81797	0.00665802	138
LY75	4065	-2.81597	0.00668549	139
LUZP1	7798	-2.81435	0.00670178	140
TCTN1	79600	-2.8076	0.00676589	141
FLRT3	23767	-2.80562	0.00679235	142
EPB41	2035	-2.80465	0.00680863	143
CALCB	797	-2.80294	0.0068244	144
HTN1	3346	-2.79975	0.00684883	145
HNRNPA3P1	10151	-2.79921	0.00686562	146
RPL13AP17	399670	-2.79814	0.00689004	147
VASP	7408	-2.79211	0.00700555	148
PRKDC	5591	-2.79202	0.00701267	149
PARG	8505	-2.7905	0.00704167	150
SLC6A9	6536	-2.78958	0.00708696	151
FUSIP1	10772	-2.78384	0.00718872	152
KITLG	4254	-2.78384	0.00719381	153
IL20RA	53832	-2.77826	0.00729049	154
PPP2R3A	5523	-2.77381	0.00735766	155
PFTK1	5218	-2.77123	0.00739226	156
SLC35F1	222553	-2.76781	0.00744059	157
LRRC4	64101	-2.76022	0.00755762	158
PRIM1	5557	-2.75922	0.00758205	159
LATS1	9113	-2.7575	0.00763853	160
PIGG	54872	-2.754	0.00770111	161
FAT4	79633	-2.75346	0.00771078	162
SAGE1	55511	-2.74953	0.00778812	163
PEX11B	8799	-2.74757	0.00784104	164
CD163L1	283316	-2.7461	0.00786801	165
DCLRE1A	9937	-2.74504	0.00789091	166
PRKRA	8575	-2.74328	0.00790515	167
SLC26A5	375611	-2.74158	0.00791635	168
YSK4	80122	-2.73991	0.00795705	169
PRH2	5555	-2.73725	0.00797944	170
B3GNT1	11041	-2.73589	0.0079998	171
KCTD2	23510	-2.73374	0.00802778	172
CCNI	10983	-2.73004	0.00808375	173
C2orf63	130162	-2.72653	0.00817789	174
PSG5	5673	-2.71794	0.00835801	175
TAP2	6891	-2.71737	0.00836106	176
RGSL2	84227	-2.71584	0.00839821	177
EPHA2	1969	-2.7154	0.00842976	178
SOAT2	8435	-2.71538	0.00843637	179
SEC22B	9554	-2.6989	0.00875184	180
TNFSF13	8741	-2.69765	0.00877881	181
PSMB3	5691	-2.69469	0.00884394	182
ANKRD7	56311	-2.69376	0.00885666	183
C7orf31	136895	-2.69339	0.008876	184
HELB	92797	-2.69249	0.00888974	185
ZFYVE27	118813	-2.68908	0.00897013	186
RAPH1	65059	-2.68495	0.00905511	187
PDLIM3	27295	-2.68109	0.00913957	188
AIFM3	150209	-2.67924	0.00917315	189
FANCB	2187	-2.67743	0.00920216	190
CRB1	23418	-2.6738	0.00929426	191
PCDHA4	56144	-2.67325	0.00930392	192
TMEM56	148534	-2.67274	0.00931359	193
ERI1	90459	-2.67191	0.00933751	194
RP2	6102	-2.67054	0.00935888	195
ATP5C1	509	-2.66837	0.00944589	196
EMB	133418	-2.66796	0.00946573	197
IL4R	3566	-2.66208	0.00959192	198
SCRT2	85508	-2.66017	0.00963161	199
HHLA2	11148	-2.6593	0.00963619	200
C14orf162	56936	-2.65864	0.00965959	201
RPS2	6187	-2.6584	0.00966468	202
CMKLR1	1240	-2.65463	0.00975983	203
CALR3	125972	-2.65353	0.0097807	204
SMCR8	140775	-2.65233	0.00978985	205
NFATC2	4773	-2.64819	0.00986821	206
POLR1D	51082	-2.64554	0.00992266	207
CTNNA1	1495	-2.64294	0.00996947	208
SEH1L	81929	-2.6378	0.010085	209
ARHGAP5	394	-2.63726	0.0100967	210
C17orf78	284099	-2.6362	0.0101353	211
ACAD9	28976	-2.63443	0.0101832	212
TDRKH	11022	-2.63242	0.0102437	213
POLK	51426	-2.63131	0.010262	214
TAS2R19	259294	-2.62683	0.0103842	215
SLC39A12	221074	-2.62636	0.010401	216
TNPO3	23534	-2.62569	0.0104122	217
GUCY1A2	2977	-2.62468	0.0104473	218
HYDIN	54768	-2.62396	0.0104635	219
NDUFV3	4731	-2.62294	0.0104931	220
BCAP29	55973	-2.62173	0.0105287	221
GPR89B	51463	-2.61301	0.0107398	222
LRRFIP2	9209	-2.61112	0.0107714	223
SLC25A43	203427	-2.60821	0.010833	224
C7orf28B	221960	-2.60636	0.0108584	225
UBE2D1	7321	-2.60547	0.0108864	226
SLC9A7	84679	-2.60247	0.0109602	227
C1QTNF2	114898	-2.59869	0.0110294	228
MLYCD	23417	-2.59626	0.0110746	229
FAM82B	51115	-2.5952	0.011095	230
UTS2	10911	-2.593	0.011122	231
ATP6V1E1	529	-2.58955	0.0111784	232
BEX5	340542	-2.58931	0.0111917	233
RSF1	51773	-2.58738	0.011238	234
CNRIP1	25927	-2.58627	0.0112777	235
TM7SF4	81501	-2.58606	0.0112975	236
ATP6V1H	51606	-2.58603	0.0113021	237
MID1	4281	-2.58574	0.0113133	238
BUB1	699	-2.58403	0.0113545	239
PARD6B	84612	-2.58372	0.0113718	240
OR52M1	119772	-2.57901	0.0114456	241
MBD2	8932	-2.5714	0.0116893	242
RARB	5915	-2.5694	0.0117321	243
NUP160	23279	-2.5694	0.0117376	244
CSRNP3	80034	-2.56741	0.0117819	245
IVNS1ABP	10625	-2.56562	0.0118526	246
CCT2	10576	-2.56421	0.011872	247
CERK	64781	-2.56346	0.0118923	248
DHTKD1	55526	-2.56342	0.011904	249
PTK2B	2185	-2.56319	0.0119147	250
COLEC11	78989	-2.56235	0.0119458	251
C14orf138	79609	-2.56093	0.0119712	252
TUBA1A	7846	-2.5573	0.0120791	253
MAD2L1	4085	-2.55518	0.0121254	254
ZNF434	54925	-2.55515	0.0121315	255
SPAG8	26206	-2.5474	0.0123518	256
ATM	472	-2.54075	0.0124943	257
ARHGAP6	395	-2.54002	0.0125182	258
MTF2	22823	-2.53688	0.0126215	259
ZNF44	51710	-2.53643	0.0126566	260
DYNC2LI1	51626	-2.53592	0.0126841	261
CHI3L2	1117	-2.53538	0.0127146	262
CDNF	441549	-2.53162	0.0128047	263
ACRBP	84519	-2.53079	0.0128265	264
LRRTM2	26045	-2.52654	0.0128998	265
PIGM	93183	-2.52648	0.0129064	266
AP1G1	164	-2.52328	0.0129838	267
CALR	811	-2.52167	0.0130189	268
NCALD	83988	-2.51888	0.0130901	269
SLCO1A2	6579	-2.51816	0.0131008	270
NPC1	4864	-2.51808	0.0131074	271
RGS17	26575	-2.51806	0.0131135	272
FH	2271	-2.51643	0.0131766	273
MARK3	4140	-2.516	0.0131995	274
RGL1	23179	-2.51452	0.0132178	275
ZNF75D	7626	-2.51419	0.0132229	276
B3GNT5	84002	-2.51294	0.013255	277
BCAS2	10286	-2.51131	0.0132921	278
ORC3L	23595	-2.51095	0.0132987	279
RPP14	11102	-2.51046	0.0133084	280
PPEF1	5475	-2.50816	0.013372	281
SLC5A9	200010	-2.50799	0.0133939	282
CXorf61	203413	-2.50766	0.013403	283
MYCL2	4611	-2.507	0.0134264	284
STK24	8428	-2.50256	0.0135628	285
FAT1	2195	-2.50124	0.0135898	286
SMYD2	56950	-2.49817	0.0136478	287
PROZ	8858	-2.49681	0.0136732	288
PRNP	5621	-2.49453	0.0137333	289
MFSD11	79157	-2.49289	0.0137882	290
THOC1	9984	-2.49228	0.0137943	291
ASTN1	460	-2.48752	0.0138925	292
CDK7	1022	-2.48565	0.0139047	293
IL12B	3593	-2.48528	0.0139246	294
PRKG1	5592	-2.48322	0.0139551	295
IFIT1	3434	-2.48105	0.0140223	296
PAX6	5080	-2.48093	0.0140396	297
SLC45A3	85414	-2.47847	0.0141164	298
CDK2	1017	-2.47726	0.014181	299
ZNF804A	91752	-2.47491	0.0142182	300
PTTG2	10744	-2.47086	0.0143342	301
CREM	1390	-2.4698	0.0144176	302
ADIG	149685	-2.4686	0.0144563	303
RAB11FIP2	22841	-2.46116	0.0146629	304
LOXL4	84171	-2.45902	0.0147163	305
MYO3B	140469	-2.45853	0.0147301	306
TAS2R60	338398	-2.45479	0.0148211	307
TSN	7247	-2.4545	0.0148359	308
SNRPE	6635	-2.45441	0.0148425	309
EPS15	2060	-2.45426	0.0148517	310
SUGT1	10910	-2.45426	0.0148603	311
INCA1	388324	-2.45371	0.0148888	312
BOLL	66037	-2.44989	0.015013	313
CAPN13	92291	-2.44841	0.0150506	314
SYNE2	23224	-2.44772	0.0150628	315
CRYZL1	9946	-2.44517	0.0151448	316
SGK3	23678	-2.44453	0.0151605	317
ZNF208	7757	-2.44363	0.0152145	318
MUC17	140453	-2.44197	0.0152562	319
AKAP11	11215	-2.44088	0.0153208	320
OFD1	8481	-2.44058	0.0153524	321
DDO	8528	-2.44019	0.0153692	322
CERKL	375298	-2.43968	0.0153915	323
VWA2	340706	-2.43444	0.0155233	324
IRAK2	3656	-2.43255	0.0155686	325
RCBTB1	55213	-2.43101	0.0156424	326
GLRB	2743	-2.43041	0.0156806	327
GRIK2	2898	-2.43003	0.0157182	328
C11orf88	399949	-2.42458	0.0159034	329
CADPS	8618	-2.4245	0.0159161	330
RIBC1	158787	-2.42386	0.015939	331
KDELR3	11015	-2.42334	0.0159767	332
KBTBD5	131377	-2.4231	0.0160001	333
ADPRH	141	-2.42233	0.016025	334
PCDHB10	56126	-2.42161	0.0160484	335
LTBP3	4054	-2.42118	0.0160835	336
NEDD4L	23327	-2.42052	0.0161095	337
IL33	90865	-2.41864	0.0161889	338
ALDH1A1	216	-2.4182	0.0162102	339
OSTCL	202459	-2.41748	0.016227	340
UBE2H	7328	-2.41698	0.0162438	341
C6orf15	29113	-2.41572	0.0162973	342
NAF1	92345	-2.41346	0.0163771	343
PLK3	1263	-2.41137	0.0164285	344
AKT3	10000	-2.40989	0.0165191	345
SCGB1D1	10648	-2.40981	0.0165349	346
APOL3	80833	-2.40966	0.0165425	347
TAS2R10	50839	-2.40797	0.0165853	348
AFF2	2334	-2.40682	0.0166193	349
SYP	6855	-2.40648	0.0166438	350
RPS6KC1	26750	-2.40641	0.0166534	351
SEMA3A	10371	-2.40618	0.0166763	352
MRPS23	51649	-2.40342	0.0167649	353
CDY1B	253175	-2.4029	0.0167745	354
ZNF547	284306	-2.4016	0.0168163	355
PANK1	53354	-2.40081	0.0168407	356
GJB7	375519	-2.39708	0.0169704	357
C12orf30	80018	-2.39675	0.0169913	358
TMEM2	23670	-2.39538	0.0170315	359
MED12L	116931	-2.39523	0.0170407	360
EPHA7	2045	-2.39475	0.0170539	361
COQ10B	80219	-2.39473	0.0170651	362
SEC62	7095	-2.3915	0.0172076	363
IFNA16	3449	-2.38667	0.0173653	364
LUZP4	51213	-2.38461	0.0174152	365
OR7G2	390882	-2.3815	0.0175047	366
ATL2	64225	-2.38109	0.0175184	367
PPP1R3C	5507	-2.38108	0.0175256	368
KRTAP9-2	83899	-2.38082	0.0175485	369
KIAA0226	9711	-2.38051	0.0175546	370
C9orf91	203197	-2.3796	0.0175683	371
IPCEF1	26034	-2.37536	0.0177037	372
ZBED5	58486	-2.37321	0.0177734	373
NCRNA00161	118421	-2.37145	0.0178232	374
SFT2D1	113402	-2.36971	0.0179113	375
SAP30L	79685	-2.3683	0.0179952	376
ZNF10	7556	-2.36314	0.0181051	377
PGS1	9489	-2.36215	0.0181743	378
TMEM183A	92703	-2.36137	0.0181993	379
SLCO2A1	6578	-2.36077	0.0182222	380
DNAJC9	23234	-2.36065	0.0182298	381
C7orf68	29923	-2.35945	0.0182771	382
STX19	415117	-2.35939	0.0182827	383
HNRNPD	3184	-2.35765	0.0183494	384
HSPB8	26353	-2.35657	0.0184318	385
GPRC5A	9052	-2.35247	0.0185682	386
ZNF600	162966	-2.35182	0.0186109	387
CDC123	8872	-2.35159	0.0186257	388
TCEB3B	51224	-2.34908	0.0187005	389
TCEAL5	340543	-2.3469	0.0188053	390
FSIP2	285135	-2.34665	0.0188114	391
CENPC1	1060	-2.34442	0.0188775	392
RAB41	347517	-2.34192	0.018989	393
ZNF622	90441	-2.34026	0.0190577	394
SLC12A9	56996	-2.33947	0.0190826	395
FANCD2	2177	-2.33797	0.0191345	396
SIAE	54414	-2.33661	0.0191823	397
FBXO11	80204	-2.33566	0.0192062	398
HHATL	57467	-2.33547	0.019222	399
EIF3I	8668	-2.33487	0.0192617	400
ECD	11319	-2.33419	0.0192744	401
ALG12	79087	-2.32873	0.0194835	402
PCNX	22990	-2.32742	0.019539	403
FZD3	7976	-2.32689	0.0195466	404
SH2D1B	117157	-2.32653	0.0195721	405
PCDHGB4	8641	-2.32574	0.0196194	406
IGF1R	3480	-2.32543	0.0196311	407
LDB2	9079	-2.32474	0.0196677	408
PMEPA1	56937	-2.32051	0.0198779	409
COMMD7	149951	-2.31922	0.0199043	410
RORB	6096	-2.31826	0.0199303	411
C20orf173	140873	-2.31512	0.020057	412
B3GNTL1	146712	-2.31266	0.0201623	413
RAF1	5894	-2.31055	0.0202524	414
PKN2	5586	-2.31051	0.0202697	415
ADAMTS20	80070	-2.30723	0.0203516	416
TXK	7294	-2.30206	0.0205241	417
SIRT2	22933	-2.30187	0.020548	418
HEPACAM	220296	-2.30073	0.020579	419
HSFY1	86614	-2.29939	0.0206213	420
DAAM2	23500	-2.29776	0.0207607	421
DYM	54808	-2.29698	0.0207978	422
UTP20	27340	-2.29671	0.020806	423
GRK4	2868	-2.2966	0.0208233	424
PTEN	5728	-2.29529	0.0208767	425
PDLIM5	10611	-2.29329	0.0209708	426
ATP7A	538	-2.29263	0.0209937	427
TMEM191A	84222	-2.29126	0.0210141	428
COL12A1	1303	-2.29107	0.0210217	429
ZC3H8	84524	-2.28833	0.0211281	430
ASNS	440	-2.28755	0.0211515	431
DCUN1D1	54165	-2.28693	0.0211795	432
IDO2	169355	-2.28681	0.0211927	433
LOXHD1	125336	-2.28672	0.021209	434
PXMP2	5827	-2.28601	0.0212456	435
ITFG1	81533	-2.28561	0.0212802	436
ACVRL1	94	-2.28362	0.0213759	437
ABCA6	23460	-2.28346	0.0213952	438
SNX10	29887	-2.28283	0.0214023	439
RPS6KA3	6197	-2.28012	0.021526	440
WEE1	7465	-2.2799	0.0215494	441
C19orf53	28974	-2.27856	0.0216084	442
ELOVL6	79071	-2.27811	0.0216573	443
RBL1	5933	-2.27718	0.0217041	444
SLC17A8	246213	-2.27639	0.0217331	445
RBM7	10179	-2.274	0.0218414	446
EPHA5	2044	-2.27322	0.0219071	447
DGKZ	8525	-2.27064	0.0220501	448
KIR3DL1	3811	-2.27006	0.0220806	449
UPK1A	11045	-2.26922	0.022102	450
TSEN54	283989	-2.26801	0.0221488	451
CHEK2	11200	-2.26766	0.0221569	452
GGCT	79017	-2.26733	0.0221813	453
TMEM59	9528	-2.26613	0.0222653	454
CCDC149	91050	-2.26453	0.0223747	455
FAM73A	374986	-2.26412	0.0223905	456
GPR111	222611	-2.26224	0.0224775	457
PLK4	10733	-2.26146	0.0225172	458
ABCE1	6059	-2.25985	0.0225884	459
C1QL3	389941	-2.25954	0.0226052	460
GPA33	10223	-2.25564	0.0227268	461
LYPLA1	10434	-2.25442	0.0227838	462
HPX	3263	-2.25379	0.0228311	463
AARSD1	80755	-2.25269	0.0228947	464
ANKRD5	63926	-2.25212	0.022912	465
SCGB1D2	10647	-2.24965	0.0230382	466
ELF4	2000	-2.24555	0.0231502	467
WDR3	10885	-2.24425	0.0232066	468
CD2AP	23607	-2.24275	0.023258	469
CNTLN	54875	-2.24221	0.0232748	470
TMEM207	131920	-2.24134	0.0233247	471
SEMG2	6407	-2.23992	0.0233857	472
SGPP2	130367	-2.23617	0.0235414	473
SHMT1	6470	-2.23518	0.0236076	474
TMEM199	147007	-2.23428	0.0236493	475
C1orf53	388722	-2.23336	0.0236631	476
DHX29	54505	-2.23186	0.0236921	477
TPPP	11076	-2.23176	0.0236992	478
FOSB	2354	-2.23151	0.0237094	479
RP1	6101	-2.23008	0.0237424	480
FAM19A3	284467	-2.22887	0.0238116	481
SLC25A19	60386	-2.22847	0.0238284	482
GPD2	2820	-2.22719	0.0238788	483
SH2D4B	387694	-2.22582	0.0239439	484
RBM4B	83759	-2.22101	0.024179	485
PUS7L	83448	-2.22068	0.0241861	486
TM4SF18	116441	-2.22039	0.0241948	487
TSPAN33	340348	-2.22018	0.0242156	488
ZZEF1	23140	-2.21981	0.0242436	489
GDAP2	54834	-2.21917	0.0242792	490
IQSEC2	23096	-2.21815	0.0243383	491
SPRR3	6707	-2.21634	0.0243968	492
TMEM85	51234	-2.21503	0.0244619	493
GOLGA3	2802	-2.21069	0.0246278	494
ZNF66	7617	-2.21051	0.0246476	495
KIAA1529	57653	-2.21018	0.024666	496
IFT122	55764	-2.20961	0.0247016	497
YES1	7525	-2.20795	0.0247626	498
CEP57	9702	-2.20515	0.0249031	499
C9orf125	84302	-2.20484	0.0249382	500
MLC1	23209	-2.20455	0.0249484	501
PARP8	79668	-2.20423	0.0249707	502
TEC	7006	-2.2022	0.0250639	503
C15orf42	90381	-2.20213	0.0250776	504
FYB	2533	-2.20051	0.025101	505
HIST1H2BC	8347	-2.20013	0.0251229	506
ZNF217	7764	-2.19991	0.02513	507
CDAN1	146059	-2.19933	0.0251565	508
CCNC	892	-2.19861	0.0252191	509
LY6K	54742	-2.19737	0.0252582	510
FREM2	341640	-2.19669	0.0252888	511
RNF167	26001	-2.19615	0.0253127	512
UMPS	7372	-2.19597	0.0253183	513
PPM1E	22843	-2.19381	0.0254399	514
RPL5P7	344178	-2.19153	0.0256287	515
LEPROT	54741	-2.19085	0.0256658	516
GSTT2	2953	-2.18873	0.0257676	517
C5orf44	80006	-2.18764	0.0258296	518
ANKRD6	22881	-2.18744	0.0258475	519
LRIT2	340745	-2.18546	0.0259375	520
REN	5972	-2.18528	0.0259665	521
SLC17A6	57084	-2.18481	0.0259843	522
TUBE1	51175	-2.18234	0.0260993	523
AKAP8L	26993	-2.18021	0.0262016	524
YWHAQ	10971	-2.18005	0.0262133	525
OR52R1	119695	-2.17976	0.0262342	526
FLG	2312	-2.1794	0.026255	527
CHDH	55349	-2.17813	0.0263146	528
SGCB	6443	-2.17786	0.026338	529
GYPA	2993	-2.17721	0.0263919	530
CCDC116	164592	-2.17428	0.0265084	531
AP4E1	23431	-2.17358	0.0265725	532
RADIL	55698	-2.17178	0.0267069	533
FXR1	8087	-2.17037	0.0267435	534
INPP4B	8821	-2.17034	0.0267654	535
YME1L1	10730	-2.16655	0.0269501	536
PNMA5	114824	-2.16598	0.0269821	537
RHOXF1	158800	-2.16544	0.0270066	538
ZNF468	90333	-2.16498	0.0270239	539
HSPE1	3336	-2.16459	0.0270615	540
ZNF550	162972	-2.16363	0.0271038	541
OCLN	4950	-2.16242	0.0271455	542
BMP4	652	-2.1617	0.027204	543
TRHR	7201	-2.16045	0.0272238	544
PM20D2	135293	-2.15994	0.0272554	545
ZNF818P	390963	-2.15972	0.027263	546
TCTEX1D1	200132	-2.15784	0.0273526	547
FPR3	2359	-2.15679	0.0274096	548
C18orf34	374864	-2.15592	0.0274681	549
STK17B	9262	-2.15243	0.0275826	550
ABL1	25	-2.15219	0.0276014	551
ROCK1	6093	-2.15136	0.0276324	552
STMN1	3925	-2.15118	0.0276609	553
SHOX2	6474	-2.15108	0.0276716	554
AHRR	57491	-2.15107	0.0276858	555
NPHS2	7827	-2.15093	0.027697	556
SESN1	27244	-2.15079	0.0277133	557
RBMY1D	378949	-2.15006	0.0277591	558
SSFA2	6744	-2.14736	0.0278675	559
SNRPG	6637	-2.14725	0.0278746	560
LMAN1	3998	-2.14639	0.0278884	561
ANK3	288	-2.145	0.0279632	562
CCDC45	90799	-2.14488	0.0279723	563
CHST10	9486	-2.14401	0.0280578	564
MYCBPAP	84073	-2.14375	0.0280883	565
PI4K2B	55300	-2.1434	0.0281087	566
DNM1L	10059	-2.14148	0.0282023	567
NUF2	83540	-2.13929	0.0282776	568
C17orf64	124773	-2.1388	0.0282954	569
C1orf156	92342	-2.1382	0.0283137	570
MGEA5	10724	-2.13679	0.0283728	571
ARHGEF5	7984	-2.13648	0.0284064	572
KLHL4	56062	-2.13555	0.0284842	573
RNF38	152006	-2.13523	0.0285173	574
CRBN	51185	-2.13456	0.0285661	575
GPR141	353345	-2.13259	0.028673	576
ENC1	8507	-2.13166	0.0287106	577
NDUFAF4	29078	-2.13144	0.0287183	578
APOL1	8542	-2.12903	0.0287905	579
GMPR	2766	-2.12849	0.0288236	580
ZNF181	339318	-2.12847	0.0288343	581
RFESD	317671	-2.12845	0.028845	582
SPCS2	9789	-2.12485	0.0289427	583
POLS	11044	-2.12477	0.0289498	584
NDUFAB1	4706	-2.12457	0.0289722	585
MMP27	64066	-2.12452	0.0289793	586
TMED5	50999	-2.12446	0.0289966	587
BRMS1L	84312	-2.12312	0.0291503	588
RAB9B	51209	-2.12274	0.0291711	589
TWISTNB	221830	-2.12223	0.0292052	590
STXBP3	6814	-2.12154	0.0292535	591
VPS37A	137492	-2.12088	0.02931	592
GPIHBP1	338328	-2.12016	0.0293462	593
GSK3B	2932	-2.11952	0.0294093	594
PIGH	5283	-2.11886	0.0294662	595
ADCY9	115	-2.11866	0.0294932	596
NIPAL2	79815	-2.11729	0.0295258	597
SCAMP3	10067	-2.11621	0.0296057	598
DNAJC6	9829	-2.11609	0.0296199	599
TAAR8	83551	-2.11571	0.0296301	600
MYADML	151325	-2.11525	0.0296626	601
SRD5A1	6715	-2.11439	0.0297257	602
UBA3	9039	-2.11397	0.0297334	603
PCYT1A	5130	-2.1126	0.0297792	604
ISCA1	81689	-2.11212	0.029826	605
SAT1	6303	-2.11135	0.0298356	606
ARHGAP18	93663	-2.11013	0.0298794	607
PAK2	5062	-2.10729	0.0300636	608
SCEL	8796	-2.10674	0.0300941	609
MGAT4A	11320	-2.10495	0.0301806	610
SRPRB	58477	-2.10319	0.0302727	611
BRSK1	84446	-2.10201	0.0303516	612
SYNJ2BP	55333	-2.10123	0.0304132	613
C1D	10438	-2.09829	0.0305409	614
HDHD2	84064	-2.09738	0.0306111	615
KCNA6	3742	-2.09647	0.0306681	616
MAPKAPK5	8550	-2.09611	0.030689	617
COL29A1	256076	-2.0929	0.0307124	618
C17orf97	400566	-2.09226	0.03075	619
SSB	6741	-2.09205	0.0307729	620
GNAI1	2770	-2.0895	0.0309067	621
TNIK	23043	-2.08934	0.0309164	622
MYEF2	50804	-2.089	0.0309775	623
C17orf57	124989	-2.08846	0.0310039	624
C21orf57	54059	-2.08749	0.0310497	625
UBE2DNL	340561	-2.08426	0.0312202	626
CAPSL	133690	-2.08133	0.0313158	627
CD80	941	-2.08102	0.0313372	628
ZBTB41	360023	-2.08073	0.031354	629
ERMAP	114625	-2.07974	0.0314369	630
ZNF235	9310	-2.07741	0.0315402	631
PDZD4	57595	-2.07507	0.0316623	632
CCL13	6357	-2.074	0.0316919	633
AIF1	199	-2.07329	0.0317458	634
NDST3	9348	-2.07303	0.0317585	635
BCO2	83875	-2.07207	0.0318521	636
DEFA3	1668	-2.07201	0.031873	637
P	5533	-2.07013	0.0320073	638
ARRDC1	92714	-2.06587	0.0321961	639
ZNF77	58492	-2.06545	0.0322068	640
TAS2R46	259292	-2.06541	0.0322139	641
VAPB	9217	-2.06461	0.0322729	642
HDAC9	9734	-2.06373	0.0323147	643
MAP3K9	4293	-2.06343	0.0323477	644
ADAMTS19	171019	-2.06255	0.0323732	645
MDM2	4193	-2.06177	0.03239	646
BVES	11149	-2.06115	0.0324302	647
C2orf69	205327	-2.05852	0.0324872	648
ARGLU1	55082	-2.05642	0.0326159	649
ZBTB4	57659	-2.05638	0.0326256	650
KLHDC5	57542	-2.05536	0.0326892	651
DUSP16	80824	-2.05459	0.0327227	652
WIPF1	7456	-2.05397	0.0327634	653
MTMR12	54545	-2.05129	0.0328952	654
PIK3C2A	5286	-2.05021	0.0329405	655
PPHLN1	51535	-2.05019	0.0329634	656
CPLX4	339302	-2.05016	0.0329756	657
USPL1	10208	-2.04974	0.0330637	658
TFF1	7031	-2.04922	0.0330754	659
TNC	3371	-2.04856	0.0331201	660
SRP19	6728	-2.04797	0.0331288	661
RBM16	22828	-2.04652	0.0331802	662
LRRC8B	23507	-2.04617	0.0332244	663
ADAMTS9	56999	-2.04592	0.0332468	664
NENF	29937	-2.04579	0.0332794	665
TMEM31	203562	-2.04477	0.0333481	666
UNC84A	23353	-2.04476	0.0333588	667
HNRNPA1	3178	-2.04472	0.0333659	668
ANLN	54443	-2.04449	0.0333842	669
ADH5P4	285802	-2.04346	0.0334753	670
EPB49	2039	-2.04332	0.0335109	671
EMP1	2012	-2.04261	0.0335669	672
RAB18	22931	-2.0418	0.0336142	673
TCP11L2	255394	-2.04126	0.0336702	674
ESCO1	114799	-2.04097	0.0336814	675
RAB23	51715	-2.03911	0.0338335	676
CAPZA2	830	-2.03875	0.0338712	677
INHBB	3625	-2.03849	0.0338986	678
PDK3	5165	-2.03838	0.0339083	679
TLR2	7097	-2.03721	0.0339566	680
ZNF253	56242	-2.03533	0.0340772	681
FAM53B	9679	-2.03492	0.0340859	682
FUT2	2524	-2.03489	0.034095	683
COL16A1	1307	-2.03449	0.0341322	684
IFI44	10561	-2.03264	0.0341882	685
PLEKHA9	51054	-2.03093	0.0342375	686
LIMD1	8994	-2.03091	0.0342579	687
SF3B2	10992	-2.02987	0.0343016	688
ERBB4	2066	-2.02896	0.0343474	689
PIP5KL1	138429	-2.02834	0.0344059	690
TECTB	6975	-2.02665	0.0344848	691
PARD3B	117583	-2.02647	0.034526	692
ABCA5	23461	-2.02463	0.0346629	693
DDHD2	23259	-2.024	0.0347219	694
FLG2	388698	-2.02197	0.0348374	695
EXOSC2	23404	-2.01903	0.0350181	696
LRRC40	55631	-2.01737	0.03513	697
SURF1	6834	-2.01644	0.0351783	698
TMED6	146456	-2.01537	0.0352369	699
SPRY2	10253	-2.01513	0.0352633	700
ST6GALNAC1	55808	-2.01462	0.0352928	701
CPLX1	10815	-2.01359	0.0353758	702
UBP1	7342	-2.01342	0.0353854	703
PTBP2	58155	-2.01307	0.0354368	704
PPIL3	53938	-2.01081	0.0355325	705
ZNF138	7697	-2.00973	0.0355966	706
F2RL1	2150	-2.00919	0.0356343	707
TTN	7273	-2.00903	0.0356668	708
HIST1H2AA	221613	-2.00869	0.0357019	709
SPANXN5	494197	-2.00851	0.0357218	710
CD200R1	131450	-2.00796	0.0357487	711
PHKB	5257	-2.00758	0.0357777	712
MAPKSP1	8649	-2.00514	0.0359248	713
TSPYL4	23270	-2.00499	0.0359457	714
QRSL1	55278	-2.00439	0.0359752	715
PCDHGA8	9708	-2.00428	0.0359853	716
PTTG1IP	754	-2.00263	0.0360627	717
CDK3	1018	-1.99837	0.0363486	718
RPS4X	6191	-1.99721	0.0364067	719
NHLRC3	387921	-1.99714	0.036427	720
C20orf158	85362	-1.99615	0.0365298	721
ST8SIA3	51046	-1.99595	0.0365405	722
THAP6	152815	-1.9958	0.0365532	723
C14orf39	317761	-1.99516	0.0366305	724
DMRTA1	63951	-1.99455	0.0366677	725
CNO	55330	-1.99416	0.0367013	726
CR1	1378	-1.99409	0.0367237	727
DUSP12	11266	-1.99335	0.0367567	728
RLBP1L2	134829	-1.99235	0.0368219	729
SHROOM1	134549	-1.9923	0.0368437	730
PIWIL4	143689	-1.99213	0.0368519	731
NRCAM	4897	-1.99014	0.0369598	732
MSR1	4481	-1.98801	0.0370478	733
GUSBL2	375513	-1.98753	0.0370707	734
AADACL2	344752	-1.98696	0.0371302	735
MICALCL	84953	-1.98664	0.0371541	736
C20orf185	359710	-1.98561	0.037207	737
RPL26	6154	-1.98519	0.0372208	738
MAP3K7IP2	23118	-1.98491	0.0372513	739
ELTD1	64123	-1.98436	0.0372732	740
POLDIP3	84271	-1.98424	0.0372829	741
RALB	5899	-1.98371	0.0373114	742
ULK2	9706	-1.98326	0.0373302	743
SYTL1	84958	-1.98154	0.0374447	744
HDAC2	3066	-1.98131	0.0374579	745
C20orf196	149840	-1.98115	0.0374874	746
GLUD2	2747	-1.98014	0.0375775	747
ULBP3	79465	-1.97906	0.0376228	748
C3orf48	151649	-1.9787	0.0376752	749
NIPSNAP3A	25934	-1.97798	0.0377291	750
PNPLA5	150379	-1.97745	0.0377907	751
CFTR	1080	-1.97663	0.0378314	752
FGD4	121512	-1.97597	0.0378482	753
PIK3C2G	5288	-1.97583	0.0378568	754
GP2	2813	-1.97388	0.0379871	755
ACN9	57001	-1.97353	0.0380059	756
SEPT3	55964	-1.97348	0.0380186	757
DGKI	9162	-1.97122	0.0382771	758
TIMM10	26519	-1.97032	0.0383463	759
IGF2R	3482	-1.97004	0.0383606	760
NUB1	51667	-1.96976	0.0384064	761
MVP	9961	-1.96927	0.0384455	762
PBOV1	59351	-1.96896	0.0384786	763
C1orf136	400574	-1.96891	0.0384903	764
SLC5A10	125206	-1.96874	0.0384979	765
DMBT1	1755	-1.96849	0.0385229	766
MAPKAPK3	7867	-1.96798	0.0385621	767
DCAF4L2	138009	-1.96602	0.0386745	768
COL4A3	1285	-1.96493	0.0387473	769
STRADB	55437	-1.96302	0.0388399	770
TM4SF1	4071	-1.9628	0.0388643	771
PSPH	5723	-1.96181	0.0389177	772
TRPM5	29850	-1.96125	0.03896	773
PSMD11	5717	-1.9595	0.03905	774
PTPN3	5774	-1.95866	0.0391319	775
PCGF1	84759	-1.95855	0.0391431	776
HEBP2	23593	-1.95848	0.0391528	777
LRRC6	23639	-1.95755	0.0391854	778
COL14A1	7373	-1.95754	0.0392032	779
CNGA1	1259	-1.95743	0.0392118	780
KCNG3	170850	-1.95695	0.0392322	781
LDHC	3948	-1.95665	0.039248	782
FPGT	8790	-1.95577	0.039311	783
PHACTR1	221692	-1.95471	0.0393497	784
TOM1	10043	-1.95402	0.0393858	785
C3orf44	131831	-1.95368	0.039422	786
GLP2R	9340	-1.95359	0.0394316	787
PI15	51050	-1.95325	0.0394754	788
PMS2L5	5383	-1.95167	0.0396021	789
LGALS3	3958	-1.94704	0.039914	790
SHC3	53358	-1.94701	0.0399262	791
LDHAL6B	92483	-1.94686	0.0399517	792
C9orf106	414318	-1.9468	0.039972	793
E2F1	1869	-1.94578	0.0400667	794
OSBPL11	114885	-1.94568	0.0400789	795
CST9	128822	-1.94554	0.0400936	796
SERF1B	728492	-1.94503	0.0401399	797
TMEM38B	55151	-1.94475	0.0401689	798
B3GAT3	26229	-1.94466	0.0401771	799
PALMD	54873	-1.9443	0.0402269	800
HIBCH	26275	-1.94255	0.0403333	801
ARAP3	64411	-1.94201	0.040372	802
MRVI1	10335	-1.94162	0.0404086	803
IL12A	3592	-1.94142	0.0404188	804
HUS1	3364	-1.94121	0.0404498	805
SLC22A24	283238	-1.94114	0.0404595	806
CARD17	440068	-1.94072	0.0405297	807
ZNF490	57474	-1.93989	0.0405821	808
C17orf80	55028	-1.93753	0.0407597	809
CA14	23632	-1.93619	0.0408538	810
NXPH3	11248	-1.93563	0.0408767	811
SLC4A1	6521	-1.93505	0.0409378	812
CDKL3	51265	-1.93493	0.0409602	813
STK31	56164	-1.93409	0.0410324	814
SLC9A11	284525	-1.93394	0.0410533	815
HIAT1	64645	-1.93348	0.0410975	816
CCDC26	137196	-1.93338	0.0411082	817
ZNF473	25888	-1.93305	0.0411494	818
ZBED4	9889	-1.93182	0.0412069	819
TSPY2	64591	-1.93003	0.0413082	820
UBXN8	7993	-1.92986	0.0413204	821
CHMP2A	27243	-1.92968	0.0413423	822
EMILIN1	11117	-1.92775	0.0414608	823
RAB27A	5873	-1.92663	0.0415372	824
C1orf83	127428	-1.92636	0.0415494	825
LPCAT3	10162	-1.92528	0.0416257	826
PIK3R3	8503	-1.92515	0.0416359	827
ERN2	10595	-1.925	0.0416481	828
FIP1L1	81608	-1.92368	0.0417453	829
CCDC51	79714	-1.92308	0.0417722	830
SEPT6	23157	-1.92252	0.0417946	831
SUZ12	23512	-1.92174	0.0418359	832
WDR65	149465	-1.92171	0.0418435	833
MYOM1	8736	-1.91999	0.0419371	834
ZNF395	55893	-1.91934	0.0419804	835
ZNF207	7756	-1.91873	0.0420618	836
BMPR2	659	-1.91867	0.0420709	837
TSPYL1	7259	-1.91836	0.0420821	838
SSTR2	6752	-1.91705	0.0421966	839
ADCY6	112	-1.91678	0.0422068	840
TAAR2	9287	-1.91669	0.042221	841
VGLL3	389136	-1.91661	0.0422317	842
ZSCAN4	201516	-1.91601	0.0423126	843
MIB1	57534	-1.91551	0.042332	844
SST	6750	-1.91463	0.0423879	845
IL20RB	53833	-1.91399	0.0424088	846
KIF9	64147	-1.91308	0.042451	847
ANKRD44	91526	-1.91301	0.0424627	848
WDR35	57539	-1.91299	0.0424749	849
MORN1	79906	-1.9113	0.0426571	850
LGI4	163175	-1.91079	0.0426856	851
PRKAR2A	5576	-1.91045	0.0426937	852
TKTL2	84076	-1.91004	0.0427049	853
GSTA5	221357	-1.90958	0.0427573	854
LSM14A	26065	-1.90947	0.0427818	855
CTGF	1490	-1.90898	0.042795	856
PLIN5	440503	-1.90812	0.0428596	857
STAT1	6772	-1.90789	0.0429029	858
HSPA6	3310	-1.90756	0.0429599	859
RGSL1	353299	-1.90659	0.0430158	860
SCIN	85477	-1.90593	0.043111	861
DIAPH1	1729	-1.90375	0.0432733	862
LCMT1	51451	-1.90338	0.0433115	863
PLEKHA1	59338	-1.90315	0.0433237	864
APOC4	346	-1.90274	0.0433562	865
HOXC11	3227	-1.90256	0.0434091	866
Niacr1	80885	-1.90208	0.0434402	867
SVIL	6840	-1.90177	0.0434539	868
ZNF585B	92285	-1.90166	0.0434651	869
YTHDC2	64848	-1.90162	0.0434778	870
NACA2	342538	-1.90135	0.0435033	871
EXTL2	2135	-1.9011	0.0435465	872
C21orf66	94104	-1.90022	0.0436137	873
ALS2CR16	130029	-1.89994	0.0436569	874
UBE2T	29089	-1.89976	0.0437048	875
MRPL21	219927	-1.89927	0.0437592	876
MLLT4	4301	-1.89758	0.0438712	877
ZNF221	7638	-1.89686	0.0439271	878
OSMR	9180	-1.89629	0.0439826	879
CCDC48	79825	-1.89543	0.0440788	880
AGPS	8540	-1.8937	0.0442238	881
FKBP1C	135521	-1.89315	0.044236	882
DEFB106A	245909	-1.89266	0.0442828	883
C16orf47	388289	-1.89213	0.0443128	884
LMBRD1	55788	-1.89042	0.0444273	885
KCNQ3	3786	-1.89001	0.0444497	886
BTNL9	153579	-1.88988	0.0444589	887
UCK2	7371	-1.88983	0.0444716	888
RPL3	6122	-1.88907	0.0445133	889
CSTF3	1479	-1.88841	0.0445372	890
NSMCE1	197370	-1.88821	0.0445815	891
TTLL11	158135	-1.88803	0.0445932	892
GBF1	8729	-1.88799	0.044613	893
SLC23A3	151295	-1.8877	0.0446471	894
GDI1	2664	-1.88639	0.0447321	895
FNTAL1	283226	-1.88594	0.0447921	896
TEAD1	7003	-1.88522	0.0448532	897
TXNDC16	57544	-1.88443	0.0448741	898
FGF10	2255	-1.88293	0.0449891	899
EDEM1	9695	-1.88235	0.0450522	900
LIN9	286826	-1.88097	0.0451819	901
ELMO1	9844	-1.88069	0.0452058	902
FAM125A	93343	-1.8806	0.045218	903
RAET1E	135250	-1.88059	0.0452333	904
TMEM217	221468	-1.88053	0.045247	905
ADAM17	6868	-1.87935	0.045301	906
MYH11	4629	-1.87891	0.0453142	907
GAPT	202309	-1.87885	0.0453386	908
DICER1	23405	-1.87842	0.0453982	909
CCDC140	151278	-1.87833	0.0454195	910
OR12D3	81797	-1.8781	0.0454546	911
CACNG4	27092	-1.87674	0.0455584	912
TRIM73	375593	-1.87535	0.0456658	913
TTK	7272	-1.87456	0.0457299	914
TBP	6908	-1.87448	0.0457401	915
CSN3	1448	-1.87327	0.0458927	916
C	131034	-1.87301	0.0459029	917
BCOR	54880	-1.87269	0.0459385	918
C6orf118	168090	-1.87184	0.0460037	919
KCNK16	83795	-1.87155	0.0460301	920
ITIH3	3699	-1.87139	0.0460678	921
LRP1B	53353	-1.87085	0.0461019	922
CNTN4	152330	-1.87059	0.0461258	923
ZFP112	7771	-1.87036	0.0461685	924
SLC25A44	9673	-1.86997	0.0462153	925
MYC	4609	-1.8696	0.0462337	926
RTN4	57142	-1.86941	0.0462515	927
EPHA6	285220	-1.86876	0.0462932	928
GPR133	283383	-1.86817	0.0463359	929
ADSS	159	-1.86657	0.0464372	930
KIAA1429	25962	-1.86539	0.0464626	931
CTAGE4	340311	-1.86537	0.0464738	932
POU3F2	5454	-1.86484	0.046482	933
RASA2	5922	-1.86466	0.0464967	934
CSNK1G3	1456	-1.86462	0.0465125	935
PPM1A	5494	-1.86323	0.0466819	936
NOMO3	408050	-1.86316	0.0466885	937
EGFR	1956	-1.86314	0.0466962	938
ALS2CR8	79800	-1.86201	0.0467506	939
MPV17	4358	-1.8594	0.0468753	940
FBXO8	26269	-1.85928	0.0469017	941
C20orf20	55257	-1.85838	0.0469765	942
TUSC3	7991	-1.85693	0.0470946	943
POMZP3	22932	-1.85647	0.0471149	944
TNNI3K	51086	-1.85585	0.0471277	945
FRG2	448831	-1.85501	0.0471974	946
MTPAP	55149	-1.85489	0.047206	947
HORMAD1	84072	-1.85482	0.0472177	948
FABP2	2169	-1.8547	0.0472315	949
RGPD1	400966	-1.85435	0.0472539	950
BTAF1	9044	-1.85337	0.0473566	951
SENP6	26054	-1.85305	0.0473704	952
ATP8B1	5205	-1.85278	0.0473892	953
CBX5	23468	-1.85262	0.0474136	954
POLR2J3	548644	-1.85197	0.0474635	955
SAMHD1	25939	-1.85156	0.047493	956
TIE1	7075	-1.85018	0.0475846	957
PCSK5	5125	-1.85005	0.0476243	958
C3orf67	200844	-1.84974	0.0476619	959
LPAR2	9170	-1.84954	0.0476762	960
ASB2	51676	-1.84803	0.0477988	961
RABL3	285282	-1.8473	0.0478446	962
CDSN	1041	-1.84682	0.0478787	963
PLOD3	8985	-1.84657	0.0479143	964
PEX12	5193	-1.84611	0.0479876	965
TAS2R50	259296	-1.84564	0.048039	966
HCP5	10866	-1.84369	0.0482389	967
TIMM22	29928	-1.84252	0.0483173	968
DCDC1	341019	-1.84238	0.048327	969
C16orf82	162083	-1.84232	0.0483361	970
NAE1	8883	-1.84211	0.0483723	971
MCEE	84693	-1.84174	0.0484064	972
SLC27A6	28965	-1.84158	0.048441	973
EIF2C4	192670	-1.84121	0.0484659	974
ZDHHC13	54503	-1.8412	0.0484776	975
KANK1	23189	-1.84066	0.0485493	976
RAB30	27314	-1.84055	0.0485788	977
ELOVL4	6785	-1.84053	0.04859	978
PPP4R1	9989	-1.83926	0.0486623	979
RLBP1L1	157807	-1.83882	0.0487025	980
ARAP2	116984	-1.83717	0.0488083	981
PGD	5226	-1.83264	0.0490917	982
KIF14	9928	-1.83125	0.0491838	983
TNFAIP8	25816	-1.83093	0.0492078	984
MAPK6	5597	-1.83064	0.0492454	985
SLCO6A1	133482	-1.8303	0.0492693	986
BMPR1A	657	-1.8301	0.0492841	987
C6orf125	84300	-1.82967	0.0493156	988
ZNF271	10778	-1.8288	0.0493497	989
C10orf78	119392	-1.82831	0.0493853	990
TMCC1	23023	-1.82763	0.0494484	991
RGS20	8601	-1.82631	0.0495319	992
DSE	29940	-1.82626	0.0495553	993
FEM1C	56929	-1.82478	0.0496677	994
SLC16A2	6567	-1.82305	0.0497354	995
BUB1B	701	-1.82267	0.0497654	996
OR4D10	390197	-1.8208	0.0498356	997
PTPN20B	26095	-1.82064	0.049858	998
SLC35E4	339665	-1.82008	0.0498982	999
BIN2	51411	-1.81885	0.0499954	1000
SFRS8	6433	-1.81877	0.0500188	1001
PTGS2	5743	-1.81874	0.0500295	1002
LMO7	4008	-1.81757	0.0501521	1003
TMEM173	340061	-1.8174	0.0501669	1004
BANK1	55024	-1.81733	0.0501806	1005
PREX2	80243	-1.81732	0.0501908	1006
KDM1	23028	-1.81487	0.0503669	1007
ANP32B	10541	-1.81446	0.0504218	1008
PHC3	80012	-1.81388	0.0504595	1009
UGCG	7357	-1.81342	0.0504859	1010
XIRP2	129446	-1.81339	0.0504976	1011
PIK3C3	5289	-1.8129	0.0505841	1012
TBC1D29	26083	-1.81247	0.0506253	1013
BAZ2B	29994	-1.81225	0.0506625	1014
NEO1	4756	-1.81171	0.0507088	1015
MRPL34	64981	-1.81116	0.0507434	1016
C15orf29	79768	-1.81092	0.0507663	1017
NCOR2	9612	-1.81088	0.0507775	1018
NXPH1	30010	-1.8105	0.0508192	1019
C3orf56	285311	-1.80991	0.0508676	1020
C19orf75	284369	-1.80914	0.0509072	1021
NEDD9	4739	-1.8082	0.0510217	1022
UHRF2	115426	-1.80679	0.0511245	1023
PCDHGB6	56100	-1.80664	0.0511362	1024
SLCO1B1	10599	-1.80628	0.0511718	1025
MRPS28	28957	-1.806	0.0511978	1026
DSCAML1	57453	-1.80561	0.0512283	1027
ADD3	120	-1.80527	0.0512548	1028
WDR44	54521	-1.80499	0.05127	1029
SEC61B	10952	-1.80486	0.0512838	1030
NOTCH3	4854	-1.80485	0.0512955	1031
APOO	79135	-1.80473	0.0513046	1032
APOBEC3A	200315	-1.80465	0.0513291	1033
ZDHHC6	64429	-1.80315	0.0514145	1034
MAGEA2B	266740	-1.80298	0.05147	1035
CYP2R1	120227	-1.80292	0.0514807	1036
PRPF39	55015	-1.80263	0.0515311	1037
UGT2B11	10720	-1.80244	0.0515443	1038
CRYGA	1418	-1.80113	0.0516944	1039
C17orf85	55421	-1.80066	0.0517346	1040
CD163	9332	-1.80064	0.0517483	1041
SLC18A1	6570	-1.80064	0.0517616	1042
C14orf2	9556	-1.79985	0.0518002	1043
GRPEL2	134266	-1.79953	0.0518567	1044
ZMYND8	23613	-1.79804	0.0519743	1045
ZNF280B	140883	-1.79735	0.0520272	1046
TDRD6	221400	-1.7966	0.0520842	1047
MAPK9	5601	-1.79598	0.0521004	1048
SCCPDH	51097	-1.79382	0.0522572	1049
KIAA1012	22878	-1.79328	0.0523014	1050
SLC9A10	285335	-1.79205	0.0523401	1051
KRTAP1-3	81850	-1.79135	0.0524159	1052
HTRA1	5654	-1.79113	0.0524281	1053
ARNTL2	56938	-1.79042	0.0524627	1054
MAT2A	4144	-1.78994	0.0524846	1055
BXDC2	55299	-1.78982	0.0525167	1056
MUTYH	4595	-1.78884	0.0525996	1057
SPATA1	64173	-1.78766	0.0526866	1058
WFDC13	164237	-1.78743	0.0526993	1059
LRRC15	131578	-1.78733	0.0527446	1060
EMR4P	326342	-1.78709	0.0527858	1061
CHRNB3	1142	-1.78696	0.0528072	1062
IP6K3	117283	-1.78661	0.0528499	1063
ITLN1	55600	-1.78605	0.0528815	1064
PRKAB2	5565	-1.78584	0.0529197	1065
DAP	1611	-1.78566	0.0529426	1066
RAB32	10981	-1.78374	0.0531186	1067
OR9G9	504191	-1.7812	0.053374	1068
THRA	7067	-1.78099	0.0533985	1069
WISP1	8840	-1.78088	0.0534071	1070
PTK2	5747	-1.78073	0.0534193	1071
ZNF530	348327	-1.78046	0.0534692	1072
RIOK3	8780	-1.78005	0.0534972	1073
RET	5979	-1.77986	0.0535114	1074
FECH	2235	-1.7798	0.0535333	1075
ZNF92	168374	-1.77969	0.0535562	1076
EIF3C	8663	-1.7791	0.0536147	1077
VPS33A	65082	-1.77884	0.0536371	1078
CENPI	2491	-1.77868	0.0536569	1079
SPRR4	163778	-1.77835	0.0536839	1080
ADCK5	203054	-1.77805	0.0537256	1081
ZNF816A	125893	-1.77792	0.0537353	1082
LARS	51520	-1.77788	0.0537607	1083
TRPV6	55503	-1.77726	0.0537862	1084
SCN2B	6327	-1.77633	0.0538483	1085
PTDSS2	81490	-1.77607	0.0538793	1086
ZNF233	353355	-1.77575	0.0539297	1087
PLA2G7	7941	-1.77574	0.0539429	1088
PDIK1L	149420	-1.77489	0.0540309	1089
CCDC22	28952	-1.77472	0.0540442	1090
C15orf48	84419	-1.77418	0.0541276	1091
SRPK1	6732	-1.77393	0.0541576	1092
DPYS	1807	-1.77359	0.0541683	1093
SASH1	23328	-1.77333	0.0542416	1094
OXSR1	9943	-1.77293	0.0543011	1095
KRTCAP3	200634	-1.7725	0.0543678	1096
GJD4	219770	-1.77212	0.0544192	1097
NUFIP2	57532	-1.77095	0.0545179	1098
EPRS	2058	-1.77082	0.0545301	1099
FAM12A	10876	-1.77027	0.0545866	1100
TJP1	7082	-1.76875	0.0546929	1101
LUC7L	55692	-1.76825	0.0547021	1102
PANK3	79646	-1.768	0.0547601	1103
MUDENG	55745	-1.76776	0.0547835	1104
ZNF572	137209	-1.76716	0.0548252	1105
BAT2D1	23215	-1.7668	0.0549194	1106
XPO1	7514	-1.76591	0.0550313	1107
SSX9	280660	-1.7659	0.0550466	1108
MOV10L1	54456	-1.76577	0.0550593	1109
SIGLEC10	89790	-1.76566	0.0550695	1110
RPAP2	79871	-1.76542	0.0550959	1111
USP38	84640	-1.76524	0.055131	1112
MRPL42	28977	-1.76518	0.0551432	1113
RECK	8434	-1.76445	0.0552079	1114
NME7	29922	-1.76396	0.0552603	1115
HAO1	54363	-1.76328	0.0553147	1116
SLC25A16	8034	-1.76289	0.0553651	1117
SLC25A31	83447	-1.7626	0.0553875	1118
ABLIM3	22885	-1.76222	0.0554272	1119
NEU3	10825	-1.76183	0.0555233	1120
ERBB2	2064	-1.76135	0.0555788	1121
HLA-DQB2	3120	-1.76093	0.0556124	1122
VIT	5212	-1.7605	0.0556495	1123
SNX19	399979	-1.75992	0.0557157	1124
AUH	549	-1.75887	0.0557711	1125
PKNOX1	5316	-1.75861	0.0558419	1126
RPS24	6229	-1.75834	0.0558551	1127
C10orf113	387638	-1.7583	0.0558704	1128
COX5A	9377	-1.75772	0.0559228	1129
SLC2A4	6517	-1.75639	0.0560199	1130
BMP2K	55589	-1.75617	0.0560464	1131
AGR3	155465	-1.75596	0.0560591	1132
SPIC	121599	-1.75561	0.0560729	1133
BIRC3	330	-1.75539	0.056112	1134
KRTAP4-12	83755	-1.75447	0.0561456	1135
OR3A3	8392	-1.75438	0.0561599	1136
MORC1	27136	-1.75423	0.0561751	1137
GPR75	10936	-1.7539	0.0561935	1138
PNRC1	10957	-1.75376	0.0562337	1139
BAAT	570	-1.75297	0.0563039	1140
IER3IP1	51124	-1.75278	0.056314	1141
PCDHGC3	5098	-1.75277	0.0563263	1142
CSNK1A1L	122011	-1.75233	0.0563532	1143
WHSC1	7468	-1.75228	0.0563644	1144
CDC73	79577	-1.75085	0.0564998	1145
DHDPSL	112817	-1.75053	0.0565822	1146
TMC4	147798	-1.75024	0.0566458	1147
GATS	352954	-1.75003	0.0566779	1148
B4GALNT3	283358	-1.74961	0.0567125	1149
C10orf11	83938	-1.74719	0.0568972	1150
PDGFRA	5156	-1.74582	0.0569959	1151
FUT9	10690	-1.74492	0.0571251	1152
CROT	54677	-1.74455	0.0571897	1153
KERA	11081	-1.74336	0.0573149	1154
GNE	10020	-1.74328	0.0573297	1155
ITGB6	3694	-1.74305	0.0573663	1156
C16orf65	255762	-1.74081	0.0574838	1157
NNT	23530	-1.73924	0.0576029	1158
TAS2R13	50838	-1.73908	0.0576172	1159
ABCC1	4363	-1.73896	0.0576299	1160
GK2	2712	-1.73856	0.0576803	1161
OVCH2	341277	-1.73848	0.057693	1162
PAK6	56924	-1.73818	0.0577067	1163
RAD51L1	5890	-1.73813	0.0577194	1164
DGCR8	54487	-1.73791	0.0577306	1165
PSAP	5660	-1.7375	0.0577642	1166
FLT3	2322	-1.73725	0.0578014	1167
KTI12	112970	-1.73669	0.0578502	1168
PCDHB14	56122	-1.73652	0.0578604	1169
ZNF605	90462	-1.73565	0.0579194	1170
GAK	2580	-1.73433	0.0580054	1171
ZNF329	79673	-1.73314	0.0581204	1172
ORAI2	80228	-1.73278	0.0581733	1173
CLEC4E	26253	-1.73235	0.0582074	1174
RAB22A	57403	-1.73094	0.0583743	1175
TM2D3	80213	-1.73054	0.058413	1176
ZNF114	163071	-1.73047	0.0584231	1177
LMO4	8543	-1.73024	0.0584343	1178
C12orf72	254013	-1.72889	0.0584857	1179
MEMO1	51072	-1.72878	0.0584959	1180
IL1F9	56300	-1.72871	0.0585361	1181
PKD1L3	342372	-1.72639	0.0587137	1182
PDPK1	5170	-1.72633	0.0587305	1183
C2orf50	130813	-1.72466	0.0589116	1184
TMEM19	55266	-1.7246	0.0589213	1185
STMN2	11075	-1.72437	0.058962	1186
LMBRD2	92255	-1.72419	0.0589874	1187
ZNF189	7743	-1.72266	0.0591131	1188
PAQR8	85315	-1.7218	0.059191	1189
NLRP13	126204	-1.72161	0.059222	1190
CCNYL1	151195	-1.7212	0.0592546	1191
MTDH	92140	-1.72057	0.0593029	1192
TMIGD1	388364	-1.72056	0.0593136	1193
ZFYVE21	79038	-1.72001	0.0593528	1194
PSD3	23362	-1.71914	0.0594347	1195
CLEC10A	10462	-1.7189	0.0594744	1196
AHI1	54806	-1.71876	0.0594876	1197
MTOR	2475	-1.71857	0.059512	1198
MURC	347273	-1.71762	0.0595894	1199
MS4A10	341116	-1.71747	0.0596143	1200
RG9MTD2	93587	-1.71661	0.0596459	1201
CCDC28B	79140	-1.7166	0.0596606	1202
ZRANB1	54764	-1.71425	0.0598204	1203
SEMA4D	10507	-1.71277	0.0599018	1204
KRTAP3-2	83897	-1.71268	0.0599323	1205
GTPBP4	23560	-1.71259	0.059944	1206
C15orf38	348110	-1.71209	0.0600015	1207
SLC2A10	81031	-1.71177	0.0600504	1208
TP53TG3	24150	-1.71015	0.0602117	1209
MUT	4594	-1.70992	0.0602819	1210
CXCL11	6373	-1.70911	0.0603231	1211
PTGR2	145482	-1.70875	0.0603613	1212
SH2D1A	4068	-1.70825	0.06046	1213
SCGB2A2	4250	-1.70801	0.0604941	1214
KDM3B	51780	-1.70737	0.0605531	1215
DIS3	22894	-1.70731	0.0605623	1216
KLHL10	317719	-1.70727	0.0605877	1217
SPATA18	132671	-1.70657	0.0606676	1218
ORMDL3	94103	-1.70636	0.0606828	1219
LCE1E	353135	-1.70561	0.0607892	1220
NR2F2	7026	-1.70494	0.0608106	1221
SH3GL2	6456	-1.70454	0.0608747	1222
TRIM43	129868	-1.70425	0.060896	1223
TAS2R3	50831	-1.70375	0.0609332	1224
C3orf45	132228	-1.70352	0.0609586	1225
CPSF4	10898	-1.70239	0.0610207	1226
SRFBP1	153443	-1.70232	0.0610329	1227
DENND5B	160518	-1.70207	0.0610462	1228
OR5M10	390167	-1.70203	0.0610818	1229
TRAK1	22906	-1.7008	0.0611886	1230
GML	2765	-1.70063	0.061241	1231
EIF2S3	1968	-1.69966	0.061383	1232
ZNF555	148254	-1.69809	0.0615194	1233
CAPZA1	829	-1.69699	0.061614	1234
TMBIM1	64114	-1.6964	0.0616776	1235
SEC22A	26984	-1.69552	0.0618048	1236
CDYL	9425	-1.69543	0.0618292	1237
GSTM1	2944	-1.69446	0.0619615	1238
SDHAF2	54949	-1.69422	0.0619987	1239
LPAR6	10161	-1.69379	0.0620719	1240
CGREF1	10669	-1.69374	0.0620837	1241
ZNF493	284443	-1.69363	0.0620984	1242
THRB	7068	-1.69329	0.0621508	1243
EXOG	9941	-1.69312	0.062188	1244
ZNF471	57573	-1.69277	0.0622271	1245
ALG10	84920	-1.69246	0.0622765	1246
CLIP1	6249	-1.69229	0.0622969	1247
PABPC3	5042	-1.69197	0.0623488	1248
UGT2B4	7363	-1.69092	0.0624398	1249
STON1-GTF2A1L	286749	-1.69073	0.062476	1250
DARS2	55157	-1.68893	0.062709	1251
TXNRD2	10587	-1.68857	0.0627299	1252
CFHR3	10878	-1.68765	0.0627945	1253
RNASE9	390443	-1.68695	0.0628835	1254
SCPEP1	59342	-1.68642	0.0629344	1255
RCOR1	23186	-1.68596	0.0629797	1256
PHLDB3	284345	-1.68586	0.0629914	1257
GIMAP4	55303	-1.68585	0.0630056	1258
ZER1	10444	-1.68553	0.0630443	1259
ZNF420	147923	-1.68528	0.0630662	1260
MRPL32	64983	-1.6852	0.0630932	1261
C4orf6	10141	-1.68509	0.0631054	1262
CLEC1B	51266	-1.68499	0.0631166	1263
HDAC7	51564	-1.68497	0.0631278	1264
FAM19A1	407738	-1.68427	0.0632377	1265
C20orf94	128710	-1.68369	0.0632936	1266
CPEB4	80315	-1.68326	0.063374	1267
PLA2R1	22925	-1.68325	0.0633827	1268
ADRBK2	157	-1.68304	0.063398	1269
CLEC12A	160364	-1.68247	0.063457	1270
IER2	9592	-1.68242	0.0635089	1271
KRT40	125115	-1.68163	0.0635699	1272
CSDE1	7812	-1.68152	0.0635842	1273
SPEF2	79925	-1.68136	0.0636208	1274
ECE2	9718	-1.68122	0.0636498	1275
F3	2152	-1.68091	0.0637139	1276
ATP12A	479	-1.68082	0.0637343	1277
NSUN6	221078	-1.68	0.0638096	1278
GPR22	2845	-1.67983	0.0638325	1279
GPR52	9293	-1.67891	0.0638834	1280
C16orf78	123970	-1.67868	0.0639109	1281
FHL2	2274	-1.6782	0.0639475	1282
ZNF214	7761	-1.67782	0.0639862	1283
FGF11	2256	-1.67731	0.0640421	1284
NGF	4803	-1.67731	0.0640513	1285
NET1	10276	-1.67716	0.064065	1286
MNS1	55329	-1.67636	0.0641225	1287
DOLPP1	57171	-1.67569	0.0641658	1288
CTAGE5	4253	-1.67452	0.0642691	1289
PVRL4	81607	-1.67422	0.064324	1290
CRTAM	56253	-1.67415	0.0643393	1291
GAB1	2549	-1.67369	0.0643998	1292
MARK2	2011	-1.6736	0.0644131	1293
NAMPT	10135	-1.673	0.0644639	1294
AP4S1	11154	-1.673	0.0644716	1295
ULK4	54986	-1.67298	0.0644848	1296
TRPA1	8989	-1.67279	0.0645428	1297
TMEM30A	55754	-1.67193	0.0646074	1298
XPA	7507	-1.67168	0.0646324	1299
KRR1	11103	-1.67138	0.0646598	1300
DGKA	1606	-1.67131	0.0646746	1301
ZNF121	7675	-1.67129	0.0646873	1302
XKRY2	353515	-1.67108	0.0647112	1303
GPR183	1880	-1.67087	0.0647535	1304
MECP2	4204	-1.67048	0.0647799	1305
SETDB2	83852	-1.66997	0.0648293	1306
UBD	10537	-1.66926	0.0648812	1307
DZIP1L	199221	-1.66922	0.0648909	1308
MXD4	10608	-1.66901	0.0649443	1309
LPIN3	64900	-1.66875	0.0649702	1310
PLXDC1	57125	-1.66865	0.0650018	1311
CMTM6	54918	-1.66845	0.065013	1312
FAM190B	54462	-1.66795	0.0650949	1313
WSB2	55884	-1.66769	0.0651412	1314
SERPINB13	5275	-1.66769	0.0651529	1315
PLEKHG1	57480	-1.66722	0.0652038	1316
COX6A1P2	285849	-1.66691	0.0652664	1317
MYO1H	283446	-1.66684	0.0652827	1318
ARFIP1	27236	-1.66676	0.0653101	1319
EFHC1	114327	-1.66551	0.0654109	1320
POSTN	10631	-1.66508	0.0654546	1321
GOLT1B	51026	-1.66458	0.065502	1322
FRMD4A	55691	-1.66445	0.0655437	1323
CRLF2	64109	-1.66375	0.0656541	1324
SLC5A1	6523	-1.66267	0.0657838	1325
NAPB	63908	-1.66232	0.0658286	1326
GBP5	115362	-1.66229	0.0658439	1327
RNF20	56254	-1.66151	0.0659141	1328
SMG5	23381	-1.66144	0.065939	1329
LOXL1	4016	-1.66108	0.0659838	1330
B4GALT4	8702	-1.66098	0.0660118	1331
SLC37A4	2542	-1.66079	0.0660367	1332
ENTPD5	957	-1.66049	0.0660642	1333
SNX4	8723	-1.65989	0.0661105	1334
ATP1B2	482	-1.65978	0.0661232	1335
SMARCA5	8467	-1.65957	0.0661512	1336
MRPL35	51318	-1.65947	0.0661639	1337
KDM2B	84678	-1.65932	0.0661991	1338
MAP3K1	4214	-1.65899	0.0662189	1339
MAPK1IP1L	93487	-1.65892	0.0662479	1340
LOX	4015	-1.65849	0.0662754	1341
B3GALT5	10317	-1.65824	0.0663385	1342
LHFPL2	10184	-1.65773	0.0664209	1343
XRN1	54464	-1.65755	0.0664326	1344
DOK2	9046	-1.65752	0.0664443	1345
CDCA5	113130	-1.65716	0.0665334	1346
KLB	152831	-1.65666	0.0665583	1347
NLRP4	147945	-1.6561	0.0666219	1348
UGT2A1	10941	-1.65586	0.0666519	1349
TSPAN2	10100	-1.65576	0.0666794	1350
NAB2	4665	-1.65411	0.0668448	1351
SECTM1	6398	-1.65372	0.066887	1352
MS4A2	2206	-1.65356	0.066918	1353
CYP2C19	1557	-1.65325	0.0669715	1354
GPR128	84873	-1.65281	0.0669974	1355
PSORS1C2	170680	-1.65213	0.0670997	1356
FAM176A	84141	-1.65209	0.0671155	1357
C8orf79	57604	-1.65208	0.0671317	1358
DOCK4	9732	-1.65087	0.0672371	1359
PCDHB5	26167	-1.65084	0.0672477	1360
MERTK	10461	-1.65084	0.0672595	1361
ZNF563	147837	-1.65033	0.0672859	1362
NUP54	53371	-1.64942	0.0673485	1363
GMCL1	64395	-1.64936	0.0673612	1364
NEK2	4751	-1.64867	0.0674538	1365
NGLY1	55768	-1.64764	0.0675413	1366
IL34	146433	-1.6476	0.0675642	1367
ICK	22858	-1.64716	0.0676487	1368
PCDHA11	56138	-1.64655	0.0677174	1369
XAF1	54739	-1.6442	0.0680201	1370
SEC61A1	29927	-1.64381	0.0680476	1371
BTBD7	55727	-1.64308	0.0681046	1372
C1orf175	374977	-1.6428	0.0681336	1373
SAFB	6294	-1.64254	0.068158	1374
PRKG2	5593	-1.64193	0.0682395	1375
PRLR	5618	-1.64151	0.0682964	1376
EIF4ENIF1	56478	-1.64087	0.0683794	1377
TEX261	113419	-1.64009	0.0684664	1378
PSG2	5670	-1.63968	0.0684939	1379
LEMD3	23592	-1.63897	0.0685412	1380
LUC7L2	51631	-1.63787	0.0685931	1381
TIGD3	220359	-1.63748	0.0686216	1382
C9orf103	414328	-1.63553	0.0687498	1383
C22orf29	79680	-1.63499	0.0687839	1384
GPRASP1	9737	-1.63486	0.0688093	1385
STXBP1	6812	-1.6346	0.0688322	1386
LIMCH1	22998	-1.63366	0.0688897	1387
KDR	3791	-1.63348	0.0689477	1388
CNGB3	54714	-1.633	0.068994	1389
TBC1D15	64786	-1.63287	0.0690241	1390
FAM19A2	338811	-1.63247	0.0690465	1391
TRPS1	7227	-1.63235	0.0690602	1392
RPUSD4	84881	-1.63194	0.0691442	1393
PLCL1	5334	-1.63154	0.0691843	1394
YARS	8565	-1.63043	0.0692586	1395
CENPT	80152	-1.63015	0.0692999	1396
GALNT1	2589	-1.62999	0.0693253	1397
HIST1H1T	3010	-1.62961	0.0693614	1398
ZNF22	7570	-1.62794	0.0695039	1399
DERL3	91319	-1.62787	0.0695365	1400
TTC35	9694	-1.62727	0.0696158	1401
ARD1A	8260	-1.62726	0.0696316	1402
C19orf39	126074	-1.62723	0.0696576	1403
SLC34A2	10568	-1.62703	0.069685	1404
FAM99A	387742	-1.62651	0.069771	1405
TMX4	56255	-1.62592	0.0698316	1406
CPNE5	57699	-1.62453	0.0700015	1407
RCAN2	10231	-1.62347	0.0700967	1408
UQCC	55245	-1.62324	0.0701582	1409
TPCN2	219931	-1.62283	0.0702188	1410
SEC14L2	23541	-1.62258	0.07026	1411
RASSF2	9770	-1.62247	0.070287	1412
ZFYVE16	9765	-1.62237	0.0703022	1413
LDHA	3939	-1.62231	0.0703658	1414
LRRC8C	84230	-1.62152	0.0704279	1415
FADS1	3992	-1.62143	0.0704412	1416
ACER3	55331	-1.62142	0.0704503	1417
CDH17	1015	-1.62127	0.0704788	1418
SLC17A3	10786	-1.62079	0.0705175	1419
SNAP23	8773	-1.62048	0.070547	1420
RPS4Y1	6192	-1.62015	0.0706142	1421
SCN11A	11280	-1.62002	0.0706238	1422
TBPL1	9519	-1.61962	0.0706503	1423
NPAT	4863	-1.6196	0.070661	1424
CXorf38	159013	-1.61938	0.0706915	1425
CEACAM7	1087	-1.61934	0.0707057	1426
CNOT7	29883	-1.61903	0.0707256	1427
CASC1	55259	-1.61898	0.0707409	1428
EMR1	2015	-1.61885	0.070752	1429
ATP11C	286410	-1.61865	0.0707907	1430
EPHA3	2042	-1.61844	0.0708039	1431
KLHL12	59349	-1.61762	0.0709271	1432
RCHY1	25898	-1.61762	0.0709403	1433
PPTC7	160760	-1.61758	0.0709525	1434
C16orf61	56942	-1.6161	0.0710421	1435
TEX13A	56157	-1.61573	0.0710711	1436
SMG1	23049	-1.61543	0.0711184	1437
FAP	2191	-1.61372	0.071237	1438
DBF4B	80174	-1.61277	0.0713545	1439
FOXI1	2299	-1.61192	0.071471	1440
DIP2A	23181	-1.6108	0.0715387	1441
EBF3	253738	-1.60955	0.0716456	1442
CUL3	8452	-1.60944	0.0716567	1443
ISOC1	51015	-1.60944	0.071669	1444
MYOC	4653	-1.60904	0.0717371	1445
TMEM42	131616	-1.60892	0.0717478	1446
PIK3R4	30849	-1.60692	0.0719391	1447
CCDC94	55702	-1.6069	0.0719463	1448
MBLAC2	153364	-1.60687	0.07196	1449
SKAP2	8935	-1.60454	0.0721132	1450
MST1R	4486	-1.60443	0.0721254	1451
RENBP	5973	-1.60398	0.0722042	1452
FAIM	55179	-1.60343	0.0722592	1453
TIPRL	261726	-1.60316	0.0723253	1454
FAM5C	339479	-1.60313	0.0723432	1455
CCDC57	284001	-1.60219	0.0724235	1456
GGA2	23062	-1.60208	0.072447	1457
SMS	6611	-1.59985	0.0726215	1458
PHOSPHO2	493911	-1.59957	0.0726362	1459
RASGEF1C	255426	-1.59945	0.0726652	1460
NPY5R	4889	-1.59939	0.0726759	1461
TNFRSF19	55504	-1.59896	0.0727258	1462
ASB15	142685	-1.59855	0.0727645	1463
CCDC74A	90557	-1.59837	0.0728255	1464
ODF1	4956	-1.5983	0.072854	1465
MAGEA8	4107	-1.59821	0.07288	1466
ABCA8	10351	-1.59814	0.0728917	1467
GNG12	55970	-1.59785	0.0729543	1468
COL21A1	81578	-1.59661	0.073113	1469
RPS6KA6	27330	-1.59656	0.0731222	1470
KBTBD3	143879	-1.59653	0.0731369	1471
ACSS3	79611	-1.59652	0.0731522	1472
CSNK1E	1454	-1.5964	0.0731634	1473
NIPA2	81614	-1.59629	0.0731842	1474
MPHOSPH9	10198	-1.59627	0.0731975	1475
EIF2B5	8893	-1.596	0.0732107	1476
HSPH1	10808	-1.59477	0.0733603	1477
METTL4	64863	-1.59437	0.0733985	1478
AWAT1	158833	-1.59433	0.0734122	1479
TIPIN	54962	-1.59395	0.0734661	1480
GTPBP1	9567	-1.59321	0.0735521	1481
C1QTNF5	114902	-1.59299	0.0735776	1482
DCAF4L1	285429	-1.59274	0.0735995	1483
CLIC1	1192	-1.59215	0.0736218	1484
MED10	84246	-1.59198	0.0736651	1485
ADHFE1	137872	-1.59197	0.073688	1486
RETNLB	84666	-1.59151	0.0737699	1487
METTL10	399818	-1.59137	0.0737811	1488
APOD	347	-1.59126	0.0737953	1489
NDUFB10	4716	-1.59038	0.0738447	1490
DDR2	4921	-1.58996	0.0738971	1491
TXNDC9	10190	-1.58889	0.0739511	1492
ANAPC10	10393	-1.58846	0.0740136	1493
RPS6KA2	6196	-1.58761	0.0741317	1494
KBTBD6	89890	-1.58756	0.0741454	1495
AMIGO3	386724	-1.58736	0.074206	1496
VIPR1	7433	-1.58703	0.0742665	1497
IFT88	8100	-1.58553	0.0743764	1498
RASGRF2	5924	-1.58532	0.0743897	1499
C11orf82	220042	-1.58496	0.0744853	1500
OR2T4	127074	-1.58407	0.074584	1501
KCNV1	27012	-1.58379	0.0746283	1502
CTAGE1	64693	-1.58378	0.0746436	1503
OSGIN2	734	-1.58318	0.0746995	1504
FAM189B	10712	-1.5826	0.074783	1505
EIF1AY	9086	-1.58228	0.0748395	1506
GSTM3	2947	-1.58217	0.0748547	1507
RBM39	9584	-1.58202	0.0748812	1508
PACS1	55690	-1.5815	0.0749168	1509
FAM81A	145773	-1.5813	0.0749438	1510
NCBP2	22916	-1.58078	0.0750053	1511
POLR1B	84172	-1.58025	0.0750506	1512
ANGPTL2	23452	-1.57975	0.0751437	1513
MIS12	79003	-1.57966	0.0751682	1514
ENTPD4	9583	-1.57939	0.0752267	1515
C14orf165	414767	-1.57931	0.075244	1516
RCN1	5954	-1.57898	0.0752669	1517
HECTD2	143279	-1.57839	0.075303	1518
ZNF777	27153	-1.57834	0.0753137	1519
BSX	390259	-1.57803	0.0753508	1520
APBA1	320	-1.57782	0.0754104	1521
ABCD3	5825	-1.57777	0.0754261	1522
DNAJC14	85406	-1.57671	0.0755361	1523
NPC1L1	29881	-1.57629	0.0755747	1524
WDR33	55339	-1.5753	0.0756592	1525
C9orf5	23731	-1.57484	0.0756846	1526
ADAM18	8749	-1.5743	0.0758006	1527
CDK5RAP2	55755	-1.5734	0.0758444	1528
ESYT2	57488	-1.5727	0.0759207	1529
PIGZ	80235	-1.57264	0.0759487	1530
ZDHHC15	158866	-1.57215	0.0760149	1531
MAP3K6	9064	-1.57205	0.0760261	1532
CAMK1D	57118	-1.5719	0.0760545	1533
TMEM141	85014	-1.57156	0.0760988	1534
CCL8	6355	-1.57119	0.0761243	1535
SLC22A15	55356	-1.57114	0.0761502	1536
C1orf69	200205	-1.57035	0.0761919	1537
RP1L1	94137	-1.5691	0.0762591	1538
SORT1	6272	-1.56817	0.0763446	1539
LIFR	3977	-1.56787	0.0764469	1540
GAGE1	2543	-1.56708	0.0765588	1541
MTMR7	9108	-1.56681	0.076573	1542
CEP120	153241	-1.56654	0.0766005	1543
HGF	3082	-1.56635	0.0766682	1544
C4orf22	255119	-1.56608	0.0767069	1545
WRB	7485	-1.56587	0.076743	1546
KLHL14	57565	-1.56574	0.0767639	1547
USP53	54532	-1.5653	0.0767888	1548
ARHGAP20	57569	-1.56433	0.0768834	1549
PGBD5	79605	-1.56372	0.0769496	1550
TTC33	23548	-1.56326	0.0770239	1551
KYNU	8942	-1.56207	0.0771485	1552
PTPN11	5781	-1.56172	0.0771903	1553
CDKN3	1033	-1.56151	0.0772249	1554
ZNF165	7718	-1.56148	0.0772371	1555
IPO9	55705	-1.56083	0.0772879	1556
RND1	27289	-1.56064	0.0773042	1557
DZIP1	22873	-1.56026	0.0773256	1558
RTKN	6242	-1.56021	0.0773388	1559
TET1	80312	-1.55943	0.0774177	1560
CLEC12B	387837	-1.55927	0.0774686	1561
AMY2A	279	-1.55879	0.0775062	1562
EIF2AK3	9451	-1.55875	0.077523	1563
ZNF544	27300	-1.55847	0.0775744	1564
WT1	7490	-1.55826	0.0776019	1565
LPHN2	23266	-1.55822	0.0776166	1566
TSPAN1	10103	-1.5568	0.0777087	1567
CKS1B	1163	-1.55637	0.0777754	1568
ADCY2	108	-1.55613	0.0778044	1569
UBE2J2	118424	-1.55599	0.0778578	1570
CAMK1G	57172	-1.55583	0.0778899	1571
CEP350	9857	-1.55571	0.0779031	1572
GEMIN7	79760	-1.55569	0.0779158	1573
TSPYL2	64061	-1.5556	0.0779291	1574
TMEM174	134288	-1.5539	0.0780659	1575
PIK3R1	5295	-1.55375	0.0781036	1576
C21orf82	114036	-1.5532	0.0781687	1577
SPAG16	79582	-1.55319	0.0781814	1578
HPS3	84343	-1.55304	0.0781982	1579
PPA2	27068	-1.55299	0.0782323	1580
GRAP2	9402	-1.55263	0.0782506	1581
ZSWIM1	90204	-1.55162	0.0783835	1582
NCF2	4688	-1.55146	0.0784247	1583
GLT8D2	83468	-1.55137	0.0784786	1584
LEMD2	221496	-1.55111	0.0784929	1585
FKBP1A	2280	-1.55093	0.0785366	1586
HLA-DMA	3108	-1.54999	0.0786287	1587
ANKRD27	84079	-1.54928	0.0787213	1588
RSBN1L	222194	-1.54901	0.0787457	1589
LAPTM4A	9741	-1.5482	0.0788134	1590
C11orf57	55216	-1.5482	0.0788241	1591
GTF3C2	2976	-1.54741	0.0789203	1592
SLFN5	162394	-1.54652	0.0790159	1593
RIF1	55183	-1.5464	0.0790607	1594
AMZ1	155185	-1.54631	0.0790724	1595
SCUBE2	57758	-1.54534	0.0791716	1596
NPM3	10360	-1.54509	0.0791996	1597
ARID5B	84159	-1.54484	0.0792424	1598
OTUD5	55593	-1.5431	0.0793645	1599
SIGLEC8	27181	-1.54284	0.0793787	1600
C6orf167	253714	-1.54282	0.079392	1601
QKI	9444	-1.54279	0.0794021	1602
UTP14C	9724	-1.54258	0.0794454	1603
GMFB	2764	-1.54232	0.0794993	1604
ACSL1	2180	-1.54185	0.0795741	1605
LILRB5	10990	-1.54148	0.0796006	1606
UBE2D4	51619	-1.54134	0.0796163	1607
CYP1A1	1543	-1.54059	0.0797207	1608
GZMH	2999	-1.54028	0.0797451	1609
INPP5D	3635	-1.53973	0.079798	1610
SLC2A14	144195	-1.5365	0.0800377	1611
CENPL	91687	-1.53612	0.080084	1612
HEATR5B	54497	-1.53603	0.0801379	1613
ZNF32	7580	-1.53579	0.080199	1614
C12orf29	91298	-1.53564	0.0802152	1615
AMY2B	280	-1.53543	0.0802544	1616
KAT2B	8850	-1.53518	0.0802809	1617
APOBEC3C	27350	-1.53407	0.0804335	1618
P2RY8	286530	-1.53303	0.0805679	1619
SP4	6671	-1.53254	0.0806106	1620
PBX4	80714	-1.53177	0.0806946	1621
EPB41L3	23136	-1.53153	0.0807215	1622
SSX3	10214	-1.53126	0.080751	1623
BBS9	27241	-1.53081	0.0807856	1624
IL8	3576	-1.5308	0.0807994	1625
CUTA	51596	-1.53059	0.0808594	1626
PPAPDC1B	84513	-1.52959	0.0809398	1627
C10orf31	414196	-1.52943	0.0809887	1628
DSPP	1834	-1.52897	0.081065	1629
LARP6	55323	-1.52806	0.0812314	1630
ACVR2A	92	-1.52778	0.0812716	1631
KRCC1	51315	-1.52774	0.0812873	1632
TRIB3	57761	-1.52697	0.0813118	1633
DDX3X	1654	-1.52557	0.0815173	1634
PRC1	9055	-1.52529	0.0815641	1635
COPZ2	51226	-1.5249	0.0815921	1636
PPCS	79717	-1.52483	0.081642	1637
OGFRL1	79627	-1.52351	0.0818002	1638
CHCHD3	54927	-1.5235	0.081815	1639
FAM153A	285596	-1.52346	0.0818313	1640
PCDHB9	56127	-1.52206	0.0819656	1641
AVIL	10677	-1.52185	0.0819809	1642
ZNF705A	440077	-1.52172	0.0819936	1643
RAB6C	84084	-1.52073	0.0821121	1644
TTLL10	254173	-1.52051	0.0821503	1645
HSD3B2	3284	-1.52015	0.0822444	1646
STK38L	23012	-1.52003	0.0822648	1647
NDUFA4	4697	-1.5198	0.0822862	1648
SPATA9	83890	-1.51904	0.0823269	1649
MTA1	9112	-1.51885	0.0823635	1650
IL5	3567	-1.51804	0.0824373	1651
RAB21	23011	-1.51703	0.0825162	1652
NEK9	91754	-1.51514	0.0826937	1653
SLC18A2	6571	-1.5146	0.0827385	1654
RPL12	6136	-1.51431	0.0827675	1655
ABCF1	23	-1.51298	0.0828357	1656
SECISBP2L	9728	-1.51273	0.0828774	1657
DHX15	1665	-1.51203	0.0829375	1658
FASTKD2	22868	-1.51161	0.0829924	1659
PRRG4	79056	-1.5113	0.0830469	1660
AMIGO2	347902	-1.51096	0.083111	1661
ZNF678	339500	-1.51025	0.0832188	1662
CEP78	84131	-1.51023	0.0832336	1663
OR8A1	390275	-1.50968	0.0833338	1664
OR2AK2	391191	-1.50959	0.0833491	1665
CDS2	8760	-1.50935	0.0833776	1666
FAHD1	81889	-1.50898	0.0834107	1667
SIPA1	6494	-1.50891	0.0834407	1668
C4orf40	401137	-1.50882	0.0834555	1669
NCAM2	4685	-1.50875	0.0834717	1670
ZNF254	9534	-1.50817	0.0835704	1671
ENPP3	5169	-1.50764	0.0835939	1672
DDX21	9188	-1.50755	0.0836081	1673
GPR65	8477	-1.50626	0.0837144	1674
RNF128	79589	-1.50524	0.0837842	1675
ZNF711	7552	-1.50503	0.083835	1676
CCNH	902	-1.50393	0.0839938	1677
GRIA4	2893	-1.50341	0.0840238	1678
TTYH1	57348	-1.50304	0.0840895	1679
FAIM3	9214	-1.50294	0.0841057	1680
PHTF2	57157	-1.50213	0.0841642	1681
SLC35D2	11046	-1.50211	0.0841754	1682
MCF2	4168	-1.50153	0.0842141	1683
PEX5L	51555	-1.50125	0.0842375	1684
SSX4	6759	-1.50112	0.0842635	1685
SPAG6	9576	-1.50102	0.0842879	1686
GORAB	92344	-1.50031	0.0843652	1687
KCNH1	3756	-1.50023	0.08438	1688
CENPE	1062	-1.50023	0.0843973	1689
CPT1A	1374	-1.49935	0.084468	1690
CSN2	1447	-1.49929	0.0844935	1691
HECA	51696	-1.4992	0.0845204	1692
SLC35C2	51006	-1.49907	0.0845316	1693
HK1	3098	-1.49894	0.0845733	1694
TRIM50	135892	-1.49875	0.0845906	1695
C21orf33	8209	-1.49793	0.0846629	1696
PRAMEF3	401940	-1.49719	0.0847474	1697
TMEM81	388730	-1.49715	0.0847596	1698
CBLB	868	-1.49714	0.0847728	1699
LCOR	84458	-1.49677	0.0848135	1700
ARAF	369	-1.49641	0.0848323	1701
FBXO30	84085	-1.49515	0.0849097	1702
EIF2AK1	27102	-1.49471	0.0849651	1703
C18orf22	79863	-1.49358	0.0850583	1704
IFIT5	24138	-1.49293	0.0851336	1705
ZNF90	7643	-1.49233	0.0852679	1706
RCOR3	55758	-1.49226	0.0853025	1707
BIRC5	332	-1.49212	0.0853483	1708
UROC1	131669	-1.49205	0.085361	1709
ADAMDEC1	27299	-1.49177	0.08539	1710
RGMB	285704	-1.49144	0.0854322	1711
KLK3	354	-1.49039	0.0855971	1712
ABCA11P	79963	-1.48995	0.0856714	1713
TUBAL3	79861	-1.48967	0.0857574	1714
CUL4A	8451	-1.4895	0.0857991	1715
PDE4D	5144	-1.48936	0.0858225	1716
MAK	4117	-1.4892	0.0858505	1717
USP19	10869	-1.489	0.0858866	1718
LRRC45	201255	-1.48857	0.0859151	1719
KIAA1324L	222223	-1.48817	0.0859731	1720
SPP1	6696	-1.48812	0.0859879	1721
RNF220	55182	-1.48753	0.0861075	1722
ACPL2	92370	-1.48732	0.0861512	1723
CHML	1122	-1.48681	0.0862306	1724
ZNF347	84671	-1.48649	0.0863013	1725
IDH3B	3420	-1.48624	0.0863578	1726
USP30	84749	-1.48548	0.0864112	1727
NSUN5C	260294	-1.48542	0.0864301	1728
ZNF503	84858	-1.48533	0.0864687	1729
WDR91	29062	-1.48511	0.0864825	1730
PUS10	150962	-1.48498	0.0865176	1731
CDK8	1024	-1.48405	0.0866107	1732
GLDN	342035	-1.48364	0.0866662	1733
SIP1	8487	-1.48355	0.0866799	1734
MORC2	22880	-1.48331	0.0867206	1735
SHANK2	22941	-1.48218	0.0867796	1736
HDAC11	79885	-1.48118	0.0869313	1737
LTA	4049	-1.48086	0.0869699	1738
PDIA3	2923	-1.48077	0.087002	1739
SLC17A5	26503	-1.4806	0.0870437	1740
VPS25	84313	-1.48038	0.0871058	1741
SERPINB2	5055	-1.47965	0.087176	1742
C9orf102	375748	-1.47931	0.0872193	1743
CSF2	1437	-1.47901	0.0872457	1744
NFYA	4800	-1.47792	0.0873383	1745
CPXM2	119587	-1.47792	0.0873571	1746
ATG4C	84938	-1.47779	0.0873663	1747
SRP14	6727	-1.47716	0.0874991	1748
TMEM50B	757	-1.47707	0.0875454	1749
KNTC1	9735	-1.47602	0.0875897	1750
RPL3L	6123	-1.47567	0.0876294	1751
MBTPS2	51360	-1.47563	0.0876436	1752
PIP	5304	-1.47509	0.087721	1753
SCUBE1	80274	-1.47481	0.0877566	1754
CYP24A1	1591	-1.474	0.0878573	1755
C12orf49	79794	-1.47381	0.0878833	1756
CHCHD7	79145	-1.47352	0.0879428	1757
DSTN	11034	-1.47324	0.0879611	1758
DAD1	1603	-1.47278	0.0880105	1759
ARF6	382	-1.4712	0.088182	1760
MAML1	9794	-1.47113	0.0881952	1761
HDGF	3068	-1.47026	0.0882512	1762
HAPLN4	404037	-1.46985	0.0883143	1763
TPTE2	93492	-1.46973	0.0883478	1764
AP1M2	10053	-1.46953	0.0883738	1765
CAPS2	84698	-1.46941	0.0883865	1766
ALDH1A3	220	-1.46936	0.0883946	1767
FKBP1B	2281	-1.46906	0.0884364	1768
KRTAP9-3	83900	-1.46793	0.0885717	1769
RLN1	6013	-1.46759	0.088646	1770
LETM2	137994	-1.46694	0.0887172	1771
OR51V1	283111	-1.46666	0.08876	1772
CHEK1	1111	-1.46617	0.0888327	1773
CCBL2	56267	-1.46602	0.088847	1774
SNRPB2	6629	-1.4647	0.0890241	1775
SLC15A2	6565	-1.46332	0.0891284	1776
MGAT4C	25834	-1.46263	0.0892327	1777
RANBP3	8498	-1.46247	0.08928	1778
PRKCSH	5589	-1.46189	0.0893594	1779
OXGR1	27199	-1.4618	0.0893787	1780
ZNF541	84215	-1.46035	0.0895395	1781
ANGPTL4	51129	-1.46031	0.0895573	1782
BMP10	27302	-1.46006	0.0895838	1783
CHM	1121	-1.45987	0.0896265	1784
NAV3	89795	-1.45977	0.0896403	1785
EBF1	1879	-1.4596	0.0896703	1786
SULT2B1	6820	-1.45939	0.089681	1787
NACC2	138151	-1.45869	0.0897441	1788
AKR1CL2	83592	-1.45866	0.0897558	1789
SLC25A40	55972	-1.45769	0.0898468	1790
KIR2DL3	3804	-1.45766	0.0898758	1791
DLG4	1742	-1.45753	0.0898982	1792
FLII	2314	-1.45752	0.089915	1793
SURF4	6836	-1.45747	0.0899257	1794
RPS6KA5	9252	-1.4573	0.089941	1795
BTBD9	114781	-1.45722	0.0899547	1796
ASPN	54829	-1.45534	0.0900768	1797
FERMT2	10979	-1.4553	0.0901191	1798
JAK1	3716	-1.4539	0.0902997	1799
TRPM6	140803	-1.45376	0.090345	1800
ATRNL1	26033	-1.45364	0.0903725	1801
EMR3	84658	-1.45343	0.090402	1802
VEGFC	7424	-1.45336	0.0904442	1803
TRMT2A	27037	-1.45327	0.0904676	1804
THAP5	168451	-1.45203	0.0905633	1805
COX7C	1350	-1.4513	0.0906589	1806
ZNF682	91120	-1.45129	0.0906767	1807
OTOP3	347741	-1.45105	0.0907073	1808
TC2N	123036	-1.45067	0.0907454	1809
DGKB	1607	-1.45061	0.0907749	1810
DYX1C1	161582	-1.45059	0.0907897	1811
ZNF460	10794	-1.45025	0.0908391	1812
NECAP1	25977	-1.44997	0.090891	1813
NCRNA00083	400797	-1.44977	0.0909072	1814
PRKAG2	51422	-1.44962	0.0909205	1815
HPRT1	3251	-1.44952	0.0909571	1816
STOM	2040	-1.44902	0.0910395	1817
AMBP	259	-1.44873	0.0910843	1818
TMEM185A	84548	-1.44832	0.0911204	1819
OAS1	4938	-1.4481	0.0911586	1820
LYZ	4069	-1.44795	0.0911876	1821
ASXL2	55252	-1.44766	0.091242	1822
C1orf125	126859	-1.44648	0.0913525	1823
RARS	5917	-1.44547	0.0915102	1824
PVR	5817	-1.4451	0.0915545	1825
MOBKL2A	126308	-1.44495	0.0915662	1826
NCAPG	64151	-1.44413	0.0916176	1827
ZNF623	9831	-1.44367	0.0917463	1828
NUP155	9631	-1.44364	0.091785	1829
HCFC2	29915	-1.44344	0.0918308	1830
TBCD	6904	-1.44335	0.0918542	1831
RDH14	57665	-1.44332	0.0918684	1832
RSPH9	221421	-1.44327	0.0918806	1833
C7orf60	154743	-1.44251	0.0919539	1834
KCNB2	9312	-1.44247	0.0919824	1835
GLRA2	2742	-1.44209	0.0920674	1836
BPESC1	60467	-1.44187	0.0920974	1837
PKD2L2	27039	-1.44169	0.0921417	1838
KRT76	51350	-1.44166	0.0921574	1839
SGMS1	259230	-1.44035	0.0922877	1840
C11orf75	56935	-1.43983	0.0923482	1841
SEPHS2	22928	-1.43895	0.0924587	1842
DCAF10	79269	-1.43772	0.0925701	1843
KRT23	25984	-1.43715	0.0926637	1844
YWHAH	7533	-1.43692	0.0926912	1845
KIAA0564	23078	-1.43622	0.092765	1846
ATAD2B	54454	-1.43567	0.0928408	1847
TMEM170A	124491	-1.43547	0.0928494	1848
CPXCR1	53336	-1.43545	0.0928586	1849
NRK	203447	-1.43509	0.0929766	1850
ZNF211	10520	-1.43471	0.0930189	1851
MKNK1	8569	-1.4347	0.0930341	1852
ITM2A	9452	-1.4345	0.0930784	1853
C17orf73	55018	-1.43435	0.0931013	1854
STON2	85439	-1.43366	0.0931425	1855
NEK11	79858	-1.43348	0.0931965	1856
SLC6A2	6530	-1.43296	0.0932809	1857
PCCA	5095	-1.43289	0.0932942	1858
SORCS2	57537	-1.43255	0.0933237	1859
PECI	10455	-1.43215	0.0933669	1860
ITSN2	50618	-1.43212	0.0933964	1861
C2orf34	79823	-1.43161	0.0934661	1862
INSL5	10022	-1.43119	0.0934814	1863
ZNF223	7766	-1.42936	0.0936341	1864
KLHL32	114792	-1.42935	0.0936498	1865
TMEM57	55219	-1.42929	0.0936631	1866
IL17RB	55540	-1.42845	0.0937429	1867
C9orf66	157983	-1.42836	0.0937704	1868
TOM1L1	10040	-1.42771	0.0938289	1869
SLC25A18	83733	-1.42631	0.0939714	1870
AMZ2	51321	-1.42596	0.0940035	1871
PDLIM1	9124	-1.42572	0.0940264	1872
C10orf99	387695	-1.42545	0.0940854	1873
PTPLB	201562	-1.42502	0.0941485	1874
C11orf31	280636	-1.42494	0.0941637	1875
APBB3	10307	-1.42482	0.094178	1876
HSD3B1	3283	-1.42478	0.0942004	1877
MCCC2	64087	-1.42429	0.0942436	1878
ZNF585A	199704	-1.42417	0.0942553	1879
VPS13C	54832	-1.42295	0.0943734	1880
UBR2	23304	-1.42129	0.0945505	1881
IPMK	253430	-1.42119	0.0945652	1882
CDY1	9085	-1.42034	0.0946507	1883
TAS2R31	259290	-1.41993	0.0946955	1884
CAMKK2	10645	-1.41974	0.0947346	1885
TRIM61	391712	-1.41969	0.0947474	1886
MYH7	4625	-1.41716	0.0950104	1887
RSPO2	340419	-1.41676	0.0950374	1888
ANKRD26P1	124149	-1.41649	0.0950852	1889
CEACAM21	90273	-1.41622	0.0951397	1890
PCDHGB2	56103	-1.41621	0.0951529	1891
ESRP2	80004	-1.41598	0.0951936	1892
EIF2AK2	5610	-1.41588	0.0952104	1893
CYLD	1540	-1.41573	0.0952409	1894
ZNF677	342926	-1.4152	0.0953137	1895
CHN1	1123	-1.41498	0.0953559	1896
ACER1	125981	-1.41464	0.0954495	1897
AUTS2	26053	-1.41446	0.0955065	1898
PDCD5	9141	-1.41445	0.0955193	1899
SHCBP1	79801	-1.4136	0.0956012	1900
CARTPT	9607	-1.41358	0.095617	1901
CLTA	1211	-1.41356	0.0956327	1902
CDKN1B	1027	-1.41336	0.0957019	1903
CSE1L	1434	-1.41335	0.0957162	1904
CDH23	64072	-1.41328	0.0957299	1905
ARPC1A	10552	-1.41328	0.0957437	1906
ICOS	29851	-1.41322	0.0957554	1907
OGFOD1	55239	-1.41296	0.0957838	1908
TCF12	6938	-1.41082	0.0960327	1909
FAM177A1	283635	-1.41056	0.0960744	1910
MYO1C	4641	-1.40975	0.0961589	1911
UHRF1BP1L	23074	-1.4097	0.0961848	1912
LASS2	29956	-1.40938	0.0962148	1913
NFE2L1	4779	-1.40867	0.0963054	1914
SP140L	93349	-1.4078	0.0963832	1915
VPS4A	27183	-1.40712	0.0965054	1916
SGPL1	8879	-1.40692	0.0965603	1917
C1orf64	149563	-1.40644	0.0965847	1918
AAK1	22848	-1.40557	0.0966885	1919
GRAMD3	65983	-1.40552	0.0967196	1920
CD244	51744	-1.40518	0.09677	1921
DIDO1	11083	-1.40497	0.0968376	1922
RPTOR	57521	-1.4047	0.0968819	1923
SMARCAD1	56916	-1.40461	0.0968967	1924
IL20	50604	-1.40427	0.0969257	1925
IK	3550	-1.40344	0.0969709	1926
NUCB2	4925	-1.40324	0.0969999	1927
KRTAP4-7	85287	-1.40241	0.0970875	1928
H6PD	9563	-1.40238	0.0971032	1929
ANP32E	81611	-1.40127	0.0972717	1930
BBS5	129880	-1.40106	0.0973144	1931
OR8B3	390271	-1.4007	0.0973276	1932
BMX	660	-1.4004	0.0973429	1933
ASB3	51130	-1.40031	0.097377	1934
ZNF704	619279	-1.3997	0.0974981	1935
XKR8	55113	-1.39964	0.0975139	1936
PRKRIR	5612	-1.39924	0.0975434	1937
PRUNE2	158471	-1.39844	0.0976604	1938
CDC26	246184	-1.39808	0.0977138	1939
TNFSF8	944	-1.39711	0.097812	1940
SOCS6	9306	-1.39678	0.0978838	1941
UEVLD	55293	-1.39671	0.097898	1942
VIL1	7429	-1.39652	0.0979118	1943
SERPINB4	6318	-1.39641	0.097926	1944
ALDH9A1	223	-1.3958	0.0980074	1945
STAM	8027	-1.39573	0.0980242	1946
STXBP5	134957	-1.39563	0.0980537	1947
ASB8	140461	-1.39561	0.0980665	1948
ACACA	31	-1.39545	0.0980843	1949
PRDM8	56978	-1.39528	0.0981285	1950
KIAA0528	9847	-1.39429	0.0982099	1951
VPS72	6944	-1.39408	0.0982247	1952
PDE11A	50940	-1.39361	0.0983056	1953
MTMR10	54893	-1.39356	0.0983534	1954
NLRP9	338321	-1.39227	0.0985544	1955
DNAJC16	23341	-1.3918	0.0986297	1956
SLC30A6	55676	-1.39155	0.0986781	1957
TRPT1	83707	-1.39126	0.0987325	1958
HMX3	340784	-1.39122	0.0987462	1959
EIF2C1	26523	-1.39117	0.098763	1960
LDLRAP1	26119	-1.39098	0.0987905	1961
HLA-DPB1	3115	-1.3909	0.0988058	1962
AHR	196	-1.39087	0.0988246	1963
GDAP1L1	78997	-1.38897	0.0990587	1964
RNF32	140545	-1.38867	0.0991101	1965
MX1	4599	-1.3883	0.0991599	1966
MCM4	4173	-1.38797	0.0992195	1967
SF3A1	10291	-1.38764	0.0992439	1968
PANK2	80025	-1.38744	0.0992714	1969
HAPLN3	145864	-1.38685	0.0993268	1970
FGFR1	2260	-1.38594	0.0994357	1971
CEBPZ	10153	-1.38583	0.0994545	1972
CCDC18	343099	-1.3857	0.0994978	1973
C10orf129	142827	-1.3855	0.0995548	1974
COL10A1	1300	-1.3848	0.099623	1975
IMMT	10989	-1.38432	0.0996825	1976
PI4KAP2	375133	-1.38368	0.0996988	1977
CEPT1	10390	-1.38315	0.0997858	1978
DERL1	79139	-1.38281	0.0998168	1979
ZNF248	57209	-1.38271	0.0998591	1980
CAPNS2	84290	-1.382	0.100042	1981
SLC25A35	399512	-1.38149	0.100064	1982
UTRN	7402	-1.38136	0.100091	1983
IGBP1	3476	-1.38118	0.100143	1984
NFS1	9054	-1.38108	0.100174	1985
CNTN3	5067	-1.38047	0.100219	1986
TEKT3	64518	-1.37998	0.100279	1987
USH2A	7399	-1.37941	0.100334	1988
PRDM11	56981	-1.37924	0.100351	1989
CYP17A1	1586	-1.37905	0.100381	1990
C4orf27	54969	-1.37903	0.100397	1991
CLDN23	137075	-1.37897	0.100426	1992
YIPF4	84272	-1.3788	0.100438	1993
FAM160A2	84067	-1.3785	0.100477	1994
KLKB1	3818	-1.37825	0.100493	1995
PTGFR	5737	-1.37789	0.100524	1996
LHFPL3	375612	-1.37742	0.100558	1997
GNA15	2769	-1.37696	0.100649	1998
LIG4	3981	-1.37556	0.100777	1999
[truncated: 13,687 more rows]

## Sheet: PIAGLITAZONE
Gene Symbol	GeneID	WDC Fitness Score	P-Value	FDR	Rank
C6orf97	80129	-60.3078	2.2213e-07	0.0015327	1
HDDC2	51020	-9.85104	4.95191e-06	0.0111143	2
ATXN7L2	127002	-5.09491	4.9542e-06	0.0111143	3
ARMC1	55156	-4.85001	7.33022e-06	0.0111143	4
SNRK	54861	-4.20696	6.6822e-06	0.0111143	5
KCTD9	54793	-4.08087	5.34081e-06	0.0111143	6
ZNF480	147657	-3.53459	3.10579e-06	0.0111143	7
TRPV1	7442	-3.14075	2.3227e-06	0.0111143	8
CLEC3A	10143	-10.3451	1.03836e-05	0.0127209	9
MYO1B	4430	-7.46097	1.89404e-05	0.0127209	10
ZNF165	7718	-6.99756	1.78145e-05	0.0127209	11
PERP	64065	-4.87786	1.50344e-05	0.0127209	12
MYCBP2	23077	-4.49773	9.25853e-06	0.0127209	13
ZNF23	7571	-4.45488	2.19426e-05	0.0127209	14
CDK2	1017	-3.97561	1.35705e-05	0.0127209	15
C1orf156	92342	-3.53653	1.13141e-05	0.0127209	16
GORASP1	64689	-3.11753	2.14752e-05	0.0127209	17
MAGEC3	139081	-2.84632	2.00118e-05	0.0127209	18
TNNI3K	51086	-2.84121	1.9283e-05	0.0127209	19
TXNDC11	51061	-5.79006	3.41561e-05	0.012986	20
CLCA3P	9629	-5.77197	2.85152e-05	0.012986	21
PFKM	5213	-5.71981	3.31454e-05	0.012986	22
ZC3H10	84872	-5.58897	2.8309e-05	0.012986	23
EMB	133418	-4.38355	3.05049e-05	0.012986	24
OR10J1	26476	-3.82632	3.55763e-05	0.012986	25
TLR5	7100	-2.88903	3.40985e-05	0.012986	26
GGCT	79017	-2.8608	3.39329e-05	0.012986	27
DULLARD	23399	-6.06969	4.83249e-05	0.0155687	28
MAGEB1	4112	-5.80354	4.87608e-05	0.0155687	29
PAG1	55824	-4.67929	4.69777e-05	0.0155687	30
DPH1	1801	-4.53776	4.8175e-05	0.0155687	31
MPP4	58538	-2.95265	4.76862e-05	0.0155687	32
ENTPD7	57089	-3.30047	5.18321e-05	0.0162169	33
DHX34	9704	-4.95426	5.7563e-05	0.0166282	34
PTGES	9536	-4.79631	6.07393e-05	0.0166282	35
MIS12	79003	-4.5227	6.03713e-05	0.0166282	36
NEUROD1	4760	-4.51728	5.68261e-05	0.0166282	37
SPRY4	81848	-4.14931	5.92041e-05	0.0166282	38
C9orf86	55684	-3.50623	5.54316e-05	0.0166282	39
CDKN1B	1027	-3.12444	5.41874e-05	0.0166282	40
WFDC13	164237	-5.94419	0.000100831	0.016633	41
CES8	283848	-5.67692	8.86238e-05	0.016633	42
KYNU	8942	-5.657	8.53678e-05	0.016633	43
WDR63	126820	-5.56779	7.64155e-05	0.016633	44
SLC38A5	92745	-5.44455	0.000103838	0.016633	45
SDK1	221935	-5.40836	8.21393e-05	0.016633	46
ATM	472	-5.24109	7.81795e-05	0.016633	47
BEX1	55859	-5.2273	9.50948e-05	0.016633	48
FASTKD3	79072	-5.17314	6.96221e-05	0.016633	49
PRKX	5613	-5.11258	8.62791e-05	0.016633	50
CPSF1	29894	-4.90705	7.6511e-05	0.016633	51
ZNF467	168544	-4.83144	7.58011e-05	0.016633	52
ZNF443	10224	-4.65027	8.61968e-05	0.016633	53
YARS2	51067	-4.56952	9.78676e-05	0.016633	54
MAP2K5	5607	-4.5665	6.67069e-05	0.016633	55
ZYG11A	440590	-4.15816	8.43656e-05	0.016633	56
TMEM208	29100	-4.11009	9.68535e-05	0.016633	57
ABHD10	55347	-4.02747	9.9691e-05	0.016633	58
JAKMIP1	152789	-4.02072	9.00514e-05	0.016633	59
SPATA21	374955	-3.98185	8.59321e-05	0.016633	60
PDGFD	80310	-3.65999	0.000100539	0.016633	61
EIF4G2	1982	-3.65287	0.000107709	0.016633	62
NT5C3	51251	-3.62675	0.000103151	0.016633	63
ZNF576	79177	-3.62572	6.97741e-05	0.016633	64
CYP4F22	126410	-3.28767	9.38144e-05	0.016633	65
KRBA1	84626	-3.07425	0.00010663	0.016633	66
PFDN2	5202	-3.05528	0.000108012	0.016633	67
UBXN2A	165324	-2.95882	0.000105512	0.016633	68
KCMF1	56888	-2.94943	8.60148e-05	0.016633	69
ATP8B1	5205	-2.87484	0.000105033	0.016633	70
FOXK1	221937	-2.83347	9.68367e-05	0.016633	71
HAUS3	79441	-2.82478	8.44554e-05	0.016633	72
ANKRD6	22881	-2.69543	7.82155e-05	0.016633	73
PDGFC	56034	-2.66883	6.36051e-05	0.016633	74
ABI2	10152	-2.64582	7.38656e-05	0.016633	75
TGOLN2	10618	-2.52853	6.38491e-05	0.016633	76
USP8	9101	-6.04	0.000109695	0.0167613	77
RASA1	5921	-4.04493	0.000112285	0.016895	78
TF	7018	-3.04897	0.000111509	0.016895	79
NDFIP1	80762	-3.69625	0.000114378	0.0170796	80
ZFYVE16	9765	-3.54306	0.000118091	0.0171859	81
MAEL	84944	-3.4904	0.000118615	0.0171859	82
CHD2	1106	-3.33699	0.000123456	0.0171859	83
HSPA4L	22824	-2.73912	0.000118843	0.0171859	84
TXK	7294	-3.16249	0.000125277	0.0172681	85
PIKFYVE	200576	-2.75591	0.000128491	0.0174667	86
HECTD2	143279	-3.11244	0.000131861	0.0175615	87
LONP2	83752	-3.34367	0.00013697	0.0176458	88
KLHL12	59349	-2.76201	0.000136677	0.0176458	89
IFIH1	64135	-4.96942	0.000151467	0.0177712	90
FAM86B1	85002	-4.5041	0.000143931	0.0177712	91
ASB3	51130	-3.78709	0.000142986	0.0177712	92
FAM3A	60343	-3.61085	0.00014881	0.0177712	93
SMARCA1	6594	-3.57888	0.000146993	0.0177712	94
SAV1	60485	-3.53139	0.000140434	0.0177712	95
DSE	29940	-3.23516	0.000140921	0.0177712	96
CATSPER3	347732	-5.41697	0.000158949	0.0181365	97
CUTA	51596	-4.22155	0.000159223	0.0181365	98
CCDC21	64793	-3.58194	0.000159087	0.0181365	99
NAIP	4671	-2.55514	0.000159296	0.0181365	100
CHN2	1124	-2.5773	0.000163418	0.0182323	101
WDR4	10785	-5.84831	0.000168939	0.0182712	102
DZIP3	9666	-4.36049	0.000173011	0.0182712	103
NOC4L	79050	-3.15541	0.000170038	0.0182712	104
CCDC72	51372	-3.06217	0.000168768	0.0182712	105
OSMR	9180	-3.05824	0.000173129	0.0182712	106
ARID5A	10865	-5.0549	0.000183009	0.018426	107
ILK	3611	-4.298	0.000187748	0.018426	108
CARS	833	-4.19966	0.000184128	0.018426	109
ZHX2	22882	-3.44156	0.000189766	0.018426	110
LOXL4	84171	-3.39052	0.000179257	0.018426	111
SLC5A6	8884	-3.38855	0.000188991	0.018426	112
TM4SF19	116211	-3.33343	0.000177465	0.018426	113
GNAQ	2776	-3.31927	0.000184362	0.018426	114
PIK3R1	5295	-3.44511	0.000192931	0.0186415	115
MUTED	63915	-4.69697	0.000208929	0.0191077	116
RAC2	5880	-4.43848	0.000213266	0.0191077	117
C6orf150	115004	-4.37016	0.000213218	0.0191077	118
SGSM3	27352	-4.27299	0.000208898	0.0191077	119
SMG1	23049	-4.01921	0.000213266	0.0191077	120
HNRNPH2	3188	-3.67009	0.000205733	0.0191077	121
PALM	5064	-3.42028	0.000211001	0.0191077	122
CCDC74A	90557	-3.35192	0.000200792	0.0191077	123
PRKAG1	5571	-2.81928	0.00020444	0.0191077	124
GOLGB1	2804	-3.49494	0.000222082	0.0193335	125
SLC19A3	80704	-3.29973	0.000224344	0.0193335	126
NDUFAF4	29078	-2.59593	0.000220896	0.0193335	127
MRO	83876	-3.06286	0.00022816	0.0194687	128
CES3	23491	-5.02834	0.000229442	0.0194937	129
FKRP	79147	-4.93451	0.000236949	0.0196261	130
GALC	2581	-4.28896	0.000237459	0.0196261	131
MGP	4256	-3.1542	0.000232884	0.0196261	132
PILRA	29992	-2.90269	0.000237971	0.0196261	133
SLC5A8	160728	-5.02156	0.000241545	0.0197119	134
RILP	83547	-4.91035	0.000243011	0.0197119	135
FMO9P	116123	-2.89955	0.000240371	0.0197119	136
C10orf137	26098	-4.41724	0.000245589	0.0197584	137
ALPK1	80216	-4.01076	0.000248102	0.0197989	138
PRELID1	27166	-3.77411	0.000250169	0.0198757	139
PODXL	5420	-2.91812	0.000251081	0.0198757	140
ZNF281	23528	-4.69105	0.000252989	0.0199466	141
TTLL7	79739	-4.49058	0.000257684	0.0201551	142
ZCCHC16	340595	-4.29569	0.00026279	0.0201551	143
PREPL	9581	-4.06628	0.00026276	0.0201551	144
ACO2	50	-3.19157	0.000262457	0.0201551	145
CA5B	11238	-2.96043	0.000268043	0.0204782	146
AP4M1	9179	-4.66127	0.000291042	0.0206478	147
AFTPH	54812	-4.60989	0.000291378	0.0206478	148
CPA4	51200	-4.46218	0.000290192	0.0206478	149
LYRM2	57226	-4.41692	0.000280204	0.0206478	150
NFYA	4800	-4.23415	0.000292761	0.0206478	151
MYL4	4635	-4.21506	0.000287054	0.0206478	152
LPHN3	23284	-4.21497	0.000291593	0.0206478	153
SLC22A25	387601	-3.8371	0.000283287	0.0206478	154
PDPK1	5170	-3.66481	0.000293852	0.0206478	155
MTOR	2475	-3.76901	0.000305073	0.0206481	156
DHRS7	51635	-3.74336	0.000301761	0.0206481	157
ACVR1	90	-3.32951	0.000300887	0.0206481	158
P2RY1	5028	-2.82164	0.000305882	0.0206481	159
RPL23A	6147	-3.43709	0.000311511	0.0208142	160
CCND1	595	-4.85221	0.0003329	0.0208362	161
OR5I1	10798	-4.80696	0.000350615	0.0208362	162
SEPT4	5414	-4.79036	0.000385463	0.0208362	163
ZBTB25	7597	-4.67705	0.000350393	0.0208362	164
LILRB3	11025	-4.63214	0.000340776	0.0208362	165
TGIF1	7050	-4.32111	0.000377058	0.0208362	166
ALG9	79796	-4.27201	0.00032374	0.0208362	167
ARL13B	200894	-4.26413	0.000352456	0.0208362	168
ARVCF	421	-4.24848	0.000354187	0.0208362	169
TBX15	6913	-4.14009	0.000330177	0.0208362	170
SFRS2B	10929	-4.10719	0.000373797	0.0208362	171
PTPRA	5786	-4.02282	0.000354843	0.0208362	172
CD34	947	-3.89628	0.000362596	0.0208362	173
RFK	55312	-3.87072	0.000354533	0.0208362	174
HDAC7	51564	-3.83693	0.000343584	0.0208362	175
LPAR4	2846	-3.7959	0.000337428	0.0208362	176
ANKRD1	27063	-3.77485	0.000377933	0.0208362	177
NLRP1	22861	-3.74291	0.000364285	0.0208362	178
CLK2	1196	-3.72928	0.000342237	0.0208362	179
SLC37A2	219855	-3.70799	0.000385837	0.0208362	180
RPL36AL	6166	-3.69624	0.000329648	0.0208362	181
GPBP1	65056	-3.58197	0.00032459	0.0208362	182
MMEL1	79258	-3.55693	0.000343965	0.0208362	183
MAPK14	1432	-3.54208	0.00037937	0.0208362	184
SPAG9	9043	-3.53252	0.000324302	0.0208362	185
CERKL	375298	-3.52108	0.000377425	0.0208362	186
MPL	4352	-3.50963	0.000350911	0.0208362	187
MNS1	55329	-3.45935	0.000341233	0.0208362	188
ZNF473	25888	-3.42543	0.000330012	0.0208362	189
LIN54	132660	-3.34344	0.000359045	0.0208362	190
PPT1	5538	-3.28707	0.00038323	0.0208362	191
PHKA2	5256	-3.26113	0.000363683	0.0208362	192
UVRAG	7405	-3.24922	0.000378152	0.0208362	193
KRT13	3860	-3.15599	0.000373036	0.0208362	194
VEPH1	79674	-3.10761	0.000362	0.0208362	195
DMGDH	29958	-3.08566	0.000328646	0.0208362	196
FBXO32	114907	-2.9772	0.000381747	0.0208362	197
MYO1H	283446	-2.92633	0.000382523	0.0208362	198
HLA-DQA2	3118	-2.814	0.000378557	0.0208362	199
TTC13	79573	-2.7852	0.000353428	0.0208362	200
CLCN5	1184	-2.63722	0.000356678	0.0208362	201
CYP4V2	285440	-2.60579	0.000346169	0.0208362	202
SWAP70	23075	-2.60077	0.000341517	0.0208362	203
NEK11	79858	-2.58365	0.000372704	0.0208362	204
CDCA4	55038	-2.53993	0.000361461	0.0208362	205
RPS6KA2	6196	-2.53326	0.000345361	0.0208362	206
ATF7	11016	-2.5195	0.000316909	0.0208362	207
NEO1	4756	-2.5054	0.000377489	0.0208362	208
AK7	122481	-3.144	0.000390585	0.021035	209
GINS4	84296	-3.45899	0.000400525	0.0211937	210
KLHL24	54800	-3.31125	0.000399443	0.0211937	211
CALCB	797	-3.81631	0.000404435	0.0212845	212
OTUD6A	139562	-4.31991	0.000407797	0.0213212	213
ABCA8	10351	-3.17262	0.000408972	0.021326	214
PAPPA2	60676	-3.64545	0.000412713	0.0213474	215
RICTOR	253260	-3.03345	0.000413713	0.0213474	216
CLSTN1	22883	-2.83846	0.000411192	0.0213474	217
SLC44A4	80736	-2.65432	0.000416391	0.0214111	218
L3MBTL3	84456	-3.92301	0.000421652	0.0214402	219
PRSS7	5651	-3.80128	0.000429227	0.0214402	220
EPHA7	2045	-3.59538	0.000429653	0.0214402	221
UBE2K	3093	-2.89893	0.000424864	0.0214402	222
LECT1	11061	-2.59039	0.000425369	0.0214402	223
TMC2	117532	-3.8216	0.000431052	0.021449	224
FAM82B	51115	-3.56358	0.000436359	0.021449	225
OPA1	4976	-3.18487	0.000434659	0.021449	226
LEF1	51176	-2.50331	0.000434811	0.021449	227
BEND5	79656	-4.27032	0.000439006	0.0214721	228
VAMP2	6844	-3.28052	0.000437969	0.0214721	229
CYP27B1	1594	-3.45367	0.000446433	0.0215678	230
FAHD2B	151313	-3.33592	0.000446237	0.0215678	231
PEX7	5191	-2.71223	0.000442898	0.0215678	232
ZNF513	130557	-4.33028	0.000452832	0.0216349	233
PGR	5241	-3.71344	0.000454409	0.0216349	234
CST8	10047	-4.20378	0.000467266	0.0217943	235
TRIB2	28951	-2.87899	0.000467709	0.0217943	236
KIAA0391	9692	-2.73831	0.000467551	0.0217943	237
MAGEB10	139422	-2.56047	0.000465486	0.0217943	238
ZZEF1	23140	-4.54721	0.000472009	0.0218398	239
YWHAG	7532	-4.23537	0.000470416	0.0218398	240
SLC13A1	6561	-2.52497	0.000471947	0.0218398	241
PSENEN	55851	-3.83677	0.00048278	0.0221189	242
PLEK2	26499	-3.7633	0.000484067	0.0221189	243
CXorf57	55086	-3.62859	0.000484773	0.0221189	244
PARVA	55742	-4.3859	0.000528959	0.0221487	245
ADAMTS20	80070	-4.17519	0.000513726	0.0221487	246
NCKAP1L	3071	-4.1429	0.000495504	0.0221487	247
MIER3	166968	-3.81728	0.000520761	0.0221487	248
CIR1	9541	-3.79961	0.000503857	0.0221487	249
KIAA1715	80856	-3.7843	0.000529599	0.0221487	250
C2orf57	165100	-3.68145	0.000524914	0.0221487	251
MMP14	4323	-3.66774	0.000527864	0.0221487	252
TM7SF4	81501	-3.6034	0.000514537	0.0221487	253
GJC1	10052	-3.41451	0.000523289	0.0221487	254
ZNF48	197407	-3.20317	0.000494477	0.0221487	255
ASCC3	10973	-2.97473	0.000526517	0.0221487	256
FSD1L	83856	-2.85434	0.000503185	0.0221487	257
GUSBL2	375513	-2.62182	0.000517461	0.0221487	258
ACSM2B	348158	-3.35318	0.000544784	0.0223496	259
RCOR1	23186	-3.08114	0.000544693	0.0223496	260
ELAVL4	1996	-2.85655	0.000548451	0.0223496	261
EHBP1	23301	-3.05822	0.000554716	0.0224058	262
ZNF66	7617	-3.46001	0.000557731	0.0224814	263
APOBEC2	10930	-4.05434	0.000569716	0.0226465	264
FETUB	26998	-3.44582	0.00057051	0.0226465	265
NXPH3	11248	-3.01325	0.000572166	0.0226465	266
ATXN2L	11273	-2.63314	0.000565989	0.0226465	267
LAMA4	3910	-3.08514	0.000573513	0.0226543	268
CFL2	1073	-3.60631	0.000583659	0.0227812	269
MC4R	4160	-2.60683	0.000582928	0.0227812	270
IL1R1	3554	-3.96901	0.000589318	0.0228213	271
C1orf110	339512	-3.83268	0.000598938	0.0229682	272
HINT2	84681	-3.91852	0.000605989	0.0230536	273
TINAGL1	64129	-3.23358	0.000607012	0.0230536	274
ELAVL3	1995	-2.55475	0.000605707	0.0230536	275
AMOTL1	154810	-4.34171	0.000619982	0.0231445	276
NFYB	4801	-3.85764	0.00061222	0.0231445	277
C6orf125	84300	-3.43031	0.000624404	0.0231445	278
FAF1	11124	-3.24225	0.000612699	0.0231445	279
CYP2U1	113612	-2.97581	0.000615473	0.0231445	280
SELP	6403	-2.77656	0.000625033	0.0231445	281
XYLT1	64131	-2.71589	0.000625844	0.0231445	282
ASAP1	50807	-2.66355	0.000622089	0.0231445	283
GFRA1	2674	-2.62655	0.000613051	0.0231445	284
RASEF	158158	-2.64839	0.000628685	0.0231626	285
ZKSCAN1	7586	-4.20681	0.000643248	0.0231734	286
TCF7L1	83439	-3.87459	0.000655742	0.0231734	287
H3F3B	3021	-3.72874	0.000669615	0.0231734	288
SYT15	83849	-3.68509	0.000638508	0.0231734	289
TTLL4	9654	-3.66414	0.000669027	0.0231734	290
CUL3	8452	-3.5423	0.000643248	0.0231734	291
ZNF318	24149	-3.31832	0.000634002	0.0231734	292
DPP7	29952	-3.01604	0.000669768	0.0231734	293
GPR1	2825	-2.97277	0.000669753	0.0231734	294
PARG	8505	-2.95519	0.000649464	0.0231734	295
CFHR5	81494	-2.75684	0.000662423	0.0231734	296
SP4	6671	-2.74785	0.000660592	0.0231734	297
CDK6	1021	-2.69758	0.000669262	0.0231734	298
CKB	1152	-2.69274	0.000663183	0.0231734	299
FANCD2	2177	-2.609	0.000655813	0.0231734	300
DCBLD1	285761	-2.59718	0.000642278	0.0231734	301
MPHOSPH10	10199	-3.92409	0.000683554	0.0233915	302
ARF1	375	-3.71996	0.000682857	0.0233915	303
PI4K2A	55361	-3.26636	0.000683194	0.0233915	304
TBRG4	9238	-3.19735	0.000691264	0.0235328	305
LRRC4	64101	-3.01632	0.000697492	0.0236319	306
C7orf41	222166	-2.80792	0.000697772	0.0236319	307
NEK2	4751	-3.98685	0.000700135	0.0236713	308
MRPL32	64983	-3.649	0.000702078	0.0236963	309
SSX7	280658	-3.46936	0.000709449	0.0238634	310
FHL5	9457	-2.75162	0.000711911	0.0238647	311
ASB14	142686	-3.23077	0.000718239	0.0239079	312
ZFAND1	79752	-3.54886	0.000730029	0.0239564	313
MKNK1	8569	-2.88728	0.000729489	0.0239564	314
PDE10A	10846	-3.80154	0.000739258	0.0239574	315
ENTPD6	955	-3.60732	0.000746949	0.0239574	316
FLCN	201163	-3.53708	0.000738731	0.0239574	317
PIP4K2A	5305	-3.35038	0.000742688	0.0239574	318
TTN	7273	-3.17314	0.000734596	0.0239574	319
CHST9	83539	-3.04224	0.000743093	0.0239574	320
NPY2R	4887	-2.96493	0.000741723	0.0239574	321
SEMA3C	10512	-2.87788	0.00074541	0.0239574	322
IGF2BP3	10643	-2.55153	0.000735302	0.0239574	323
CFHR3	10878	-2.96809	0.000766648	0.0244178	324
PCMT1	5110	-2.78388	0.00076751	0.0244178	325
ERGIC1	57222	-2.71774	0.000787387	0.0248323	326
PROM2	150696	-3.43578	0.000793391	0.024886	327
SULT1E1	6783	-3.93351	0.000799466	0.0249735	328
TM4SF4	7104	-2.7921	0.000803482	0.0250592	329
PSMD1	5707	-3.17766	0.000806434	0.0251116	330
LEAP2	116842	-3.25059	0.00081844	0.0252067	331
C1D	10438	-2.81102	0.000812965	0.0252067	332
FAM104A	84923	-2.76645	0.000816855	0.0252067	333
TSPAN17	26262	-2.64978	0.000820294	0.0252244	334
SFXN1	94081	-3.625	0.000828576	0.0252427	335
DNMBP	23268	-3.3536	0.000835462	0.0253741	336
WDR24	84219	-3.28952	0.000841136	0.0254271	337
DAAM1	23002	-3.17884	0.000856102	0.0254271	338
KCNN1	3780	-3.16445	0.000846251	0.0254271	339
C7orf52	375607	-3.09684	0.000849994	0.0254271	340
TLL2	7093	-3.06953	0.000847693	0.0254271	341
TIGD3	220359	-2.93884	0.000852897	0.0254271	342
ZER1	10444	-3.64168	0.000858191	0.0254373	343
CEP78	84131	-3.81237	0.000861694	0.0254645	344
PSMD14	10213	-4.04658	0.000871364	0.0255218	345
ALG13	55849	-2.96506	0.000871399	0.0255218	346
SLC10A7	84068	-4.02638	0.000879336	0.0255232	347
BAGE2	85319	-3.58781	0.000878851	0.0255232	348
MORN3	283385	-2.95763	0.00087616	0.0255232	349
AVPR1B	553	-2.73459	0.000882521	0.0255232	350
EP400NL	347918	-3.23423	0.000890038	0.0255364	351
ZFP161	7541	-3.53493	0.000901234	0.0256708	352
ADAM29	11086	-3.03853	0.000900733	0.0256708	353
LETM1	3954	-4.19344	0.000907393	0.0257485	354
KCNV1	27012	-3.01799	0.000918643	0.0258324	355
FBN1	2200	-2.51516	0.0009187	0.0258324	356
RPP30	10556	-2.63363	0.000924217	0.0258401	357
SNAP47	116841	-3.35313	0.0009294	0.0259482	358
GPR160	26996	-3.67825	0.000940628	0.0261137	359
PCLO	27445	-3.81816	0.000944736	0.0261174	360
ZSWIM4	65249	-3.70179	0.000949161	0.026203	361
CDON	50937	-2.78235	0.000953686	0.0262679	362
GABRB1	2560	-2.61714	0.000956591	0.0262679	363
PRKG1	5592	-2.93317	0.000964554	0.0263598	364
TMEM183A	92703	-2.87283	0.000977945	0.0265148	365
C3orf33	285315	-3.70125	0.000999124	0.0265285	366
C13orf15	28984	-3.20898	0.000993119	0.0265285	367
FAM185A	222234	-3.09101	0.000990643	0.0265285	368
DYNLRB1	83658	-3.07407	0.000996996	0.0265285	369
SEC31A	22872	-3.03273	0.000996517	0.0265285	370
MRPS24	64951	-3.02595	0.000983905	0.0265285	371
ABHD12B	145447	-2.97536	0.000989428	0.0265285	372
PLA2G2A	5320	-2.6105	0.000989414	0.0265285	373
TSPYL2	64061	-3.42182	0.00100862	0.0265786	374
NOLC1	9221	-2.51899	0.00101486	0.0266718	375
SPCS2	9789	-2.65525	0.00103162	0.0268208	376
TRPM1	4308	-3.44851	0.00103662	0.02685	377
ARID1B	57492	-3.14341	0.00104528	0.0269422	378
ZHX3	23051	-2.76442	0.00104702	0.0269422	379
NARG2	79664	-2.6361	0.00104633	0.0269422	380
PRRT3	285368	-2.97054	0.00105504	0.027078	381
KIDINS220	57498	-3.13964	0.00105719	0.0270979	382
CPSF2	53981	-2.75366	0.00106449	0.0271439	383
GOLGA3	2802	-3.1122	0.00106749	0.0271851	384
SSBP2	23635	-3.06113	0.00107075	0.0272322	385
HIVEP2	3097	-3.02269	0.00107891	0.0272718	386
NCAM2	4685	-2.72961	0.00108335	0.0272718	387
NACC2	138151	-2.58182	0.0010755	0.0272718	388
FCGR3A	2214	-3.40436	0.00109055	0.0273293	389
SART3	9733	-3.36134	0.00108733	0.0273293	390
CDC2L1	984	-2.79987	0.00109184	0.0273293	391
HSPG2	3339	-2.75144	0.00109494	0.0273293	392
SRC	6714	-3.64456	0.00111966	0.0273559	393
NDUFS2	4720	-3.45935	0.00111831	0.0273559	394
CDKN2D	1032	-3.35263	0.00111744	0.0273559	395
ZNF22	7570	-2.96063	0.00111842	0.0273559	396
MAP1B	4131	-2.86329	0.00111767	0.0273559	397
ICA1L	130026	-2.63805	0.00112	0.0273559	398
MED12	9968	-2.5444	0.00110671	0.0273559	399
PPP2R5A	5525	-3.14349	0.00112746	0.0273784	400
PDSS2	57107	-2.77604	0.00113691	0.0273784	401
TRPC6	7225	-2.64762	0.00113799	0.0273784	402
EML3	256364	-2.58211	0.00112685	0.0273784	403
C22orf31	25770	-3.49166	0.00114175	0.0273958	404
CLDN8	9073	-3.5038	0.00115551	0.0274199	405
GUCY1B2	2974	-3.26781	0.00115219	0.0274199	406
NADSYN1	55191	-2.55926	0.001156	0.0274199	407
INPP1	3628	-3.33087	0.00116214	0.0274803	408
PIGL	9487	-3.68003	0.00117198	0.0275964	409
GRINL1A	81488	-3.00492	0.00117464	0.0275964	410
FBXW10	10517	-2.74035	0.00117904	0.0276141	411
PCSK7	9159	-2.54383	0.00118586	0.027695	412
COMMD5	28991	-3.3695	0.00119742	0.0277475	413
CSNK1G1	53944	-3.14229	0.00119619	0.0277475	414
SCAMP1	9522	-2.98391	0.00119183	0.0277475	415
IL18	3606	-2.73919	0.00121205	0.0277475	416
DZIP1	22873	-2.67579	0.00120617	0.0277475	417
STK31	56164	-2.585	0.00121196	0.0277475	418
DOM3Z	1797	-2.57132	0.0011936	0.0277475	419
UBP1	7342	-3.82818	0.00122585	0.0277644	420
SFN	2810	-3.62023	0.00127137	0.0277644	421
TICAM1	148022	-3.56782	0.00125055	0.0277644	422
KIR2DS3	3808	-3.49322	0.00125304	0.0277644	423
CGA	1081	-3.3589	0.00123899	0.0277644	424
DOCK1	1793	-3.35821	0.00127617	0.0277644	425
XYLB	9942	-3.34982	0.00126121	0.0277644	426
EFHA2	286097	-3.32422	0.00127232	0.0277644	427
IL6	3569	-2.91695	0.00121842	0.0277644	428
CHMP2B	25978	-2.83679	0.00123353	0.0277644	429
C3orf19	51244	-2.82673	0.00123659	0.0277644	430
AVL9	23080	-2.50444	0.00126558	0.0277644	431
CAND2	23066	-2.95292	0.00127811	0.0277754	432
CD163L1	283316	-2.59013	0.00128008	0.0277754	433
PGK2	5232	-2.58015	0.0012809	0.0277754	434
PLA2G7	7941	-3.67823	0.0012898	0.0278779	435
ZNF720	124411	-3.43033	0.00129128	0.0278779	436
BMP3	651	-3.1699	0.00128739	0.0278779	437
MPPED2	744	-3.69227	0.00130548	0.0279395	438
AP4S1	11154	-2.87692	0.00129931	0.0279395	439
AEBP2	121536	-2.56315	0.00130799	0.0279628	440
CHEK2	11200	-2.73091	0.00130977	0.0279706	441
RAB10	10890	-3.01543	0.00133138	0.0282181	442
MKNK2	2872	-2.80827	0.00134062	0.028353	443
AQR	9716	-3.10205	0.0013543	0.0284289	444
PAPOLA	10914	-2.89234	0.00135132	0.0284289	445
TEDDM1	127670	-3.60542	0.00135873	0.0284611	446
PHYHIP	9796	-3.18367	0.00136103	0.0284791	447
DYRK3	8444	-3.54808	0.00136972	0.0285716	448
HSP90AB1	3326	-2.8095	0.00137299	0.0285716	449
HM13	81502	-3.83031	0.00139691	0.0286138	450
STYK1	55359	-3.40547	0.00139171	0.0286138	451
ADAM18	8749	-3.16796	0.00138718	0.0286138	452
YY1	7528	-4.2147	0.00140978	0.0287045	453
LIG3	3980	-3.05934	0.00140909	0.0287045	454
ZNF705A	440077	-2.50389	0.00141549	0.0287045	455
RAB32	10981	-3.25322	0.00143668	0.0289258	456
ITGAX	3687	-2.59651	0.00144784	0.0290025	457
P2RX7	5027	-3.17461	0.00145117	0.0290101	458
KRAS	3845	-2.94936	0.00145581	0.0290441	459
ERBB4	2066	-2.6377	0.00146427	0.029125	460
COX6C	1345	-2.59096	0.00146726	0.029125	461
ENTPD5	957	-2.93865	0.00148429	0.0292622	462
NME5	8382	-3.24713	0.00149604	0.0292842	463
ACP6	51205	-2.5334	0.0015103	0.0293296	464
MAP3K13	9175	-3.00666	0.00151552	0.0293731	465
C12orf45	121053	-2.55427	0.00152023	0.0293778	466
POLE2	5427	-2.54877	0.00152005	0.0293778	467
LRRFIP1	9208	-3.27848	0.00153115	0.0295025	468
FBXW12	285231	-2.85716	0.00153118	0.0295025	469
MAP4K1	11184	-2.86748	0.00154049	0.0295087	470
IKBKAP	8518	-3.62191	0.00155475	0.0296381	471
IKZF1	10320	-3.18588	0.00156697	0.0297104	472
ADAMTS10	81794	-2.98821	0.00158633	0.0297793	473
RAGE	5891	-2.85859	0.00158182	0.0297793	474
C8orf84	157869	-2.65758	0.00158611	0.0297793	475
FRZB	2487	-2.50884	0.00158216	0.0297793	476
ATP5C1	509	-3.43881	0.00161795	0.0300275	477
TCEB1	6921	-3.28994	0.00162316	0.0300275	478
AGPAT3	56894	-3.12645	0.00161891	0.0300275	479
ZNF142	7701	-2.95915	0.00162468	0.0300275	480
PEX3	8504	-2.92635	0.00162259	0.0300275	481
SLC2A14	144195	-2.74253	0.00162211	0.0300275	482
DIAPH1	1729	-2.57965	0.00161377	0.0300275	483
TMEM169	92691	-3.25205	0.00164257	0.0301547	484
BACH1	571	-3.05973	0.00165207	0.0301836	485
ZNF534	147658	-3.03497	0.00165022	0.0301836	486
ATMIN	23300	-3.07359	0.00166668	0.0303072	487
KREMEN1	83999	-3.16711	0.00169776	0.030456	488
GAA	2548	-2.60136	0.00169541	0.030456	489
XKR6	286046	-2.56924	0.00168802	0.030456	490
RGS12	6002	-2.51881	0.00168792	0.030456	491
ZNF621	285268	-2.80773	0.00171905	0.0305539	492
IGFL2	147920	-3.3194	0.0017305	0.0306744	493
RLF	6018	-2.59315	0.00173027	0.0306744	494
GALK2	2585	-3.39851	0.00174165	0.0307314	495
ASTN1	460	-2.69757	0.00174307	0.0307314	496
THADA	63892	-2.52647	0.00176746	0.0310384	497
NDUFC2	4718	-3.25328	0.00177673	0.0310471	498
UBTD2	92181	-2.5938	0.00177642	0.0310471	499
SNN	8303	-2.9198	0.00178843	0.0310861	500
TKTL1	8277	-2.92772	0.00179043	0.0310935	501
RRP12	23223	-2.86383	0.00179924	0.0311506	502
CR1	1378	-2.67763	0.00180226	0.0311616	503
BZRPL1	222642	-2.83605	0.00181055	0.0312054	504
KLKB1	3818	-2.57375	0.0018166	0.0312452	505
H2AFJ	55766	-2.70835	0.00181969	0.0312583	506
PPP2R1A	5518	-2.61495	0.00182175	0.0312583	507
HERC4	26091	-3.55267	0.00184239	0.0314362	508
ZNF615	284370	-3.25381	0.00184525	0.0314362	509
AKR1B1	231	-3.10344	0.00184389	0.0314362	510
DTX3	196403	-3.50423	0.00186679	0.0315526	511
SLC30A7	148867	-3.24279	0.00187449	0.0315526	512
TGFBR2	7048	-2.5832	0.00186668	0.0315526	513
MYO1E	4643	-2.67427	0.00190077	0.0317509	514
WDR3	10885	-2.54437	0.00191099	0.0318175	515
FCHSD2	9873	-2.53795	0.00191121	0.0318175	516
CIDEB	27141	-2.9337	0.00191704	0.0318192	517
RNF19A	25897	-2.75526	0.00191341	0.0318192	518
ZBTB16	7704	-2.67574	0.00191514	0.0318192	519
RHD	6007	-2.65724	0.00191777	0.0318192	520
NEB	4703	-2.53381	0.00192079	0.0318425	521
DCUN1D5	84259	-2.84379	0.00192505	0.0318689	522
SGCZ	137868	-3.0798	0.00193463	0.0319193	523
SLC5A10	125206	-3.29158	0.00195878	0.0320001	524
LHFP	10186	-3.12659	0.001965	0.0320365	525
GPR116	221395	-2.6215	0.00196474	0.0320365	526
CLDN16	10686	-2.53594	0.00197427	0.0320451	527
TAF2	6873	-3.10589	0.00199414	0.0321921	528
SPATS1	221409	-3.56133	0.00200877	0.032245	529
TNFRSF1B	7133	-3.45669	0.00201732	0.0322493	530
CCDC112	153733	-3.40256	0.00204545	0.0323636	531
STX12	23673	-3.23895	0.00204864	0.0323636	532
ARL15	54622	-3.07272	0.00204024	0.0323636	533
MAF1	84232	-2.69065	0.00204865	0.0323636	534
CALCOCO2	10241	-2.99208	0.00207234	0.0324444	535
CXorf1	9142	-2.68239	0.0020765	0.0324444	536
GLT6D1	360203	-2.53675	0.00206225	0.0324444	537
ZC3H8	84524	-3.0455	0.00208228	0.0324714	538
ZNF655	79027	-2.63819	0.00209269	0.0325414	539
BCAS1	8537	-3.44977	0.00212098	0.0326355	540
C21orf33	8209	-3.0466	0.00216514	0.0326355	541
RECQL	5965	-2.77698	0.0021472	0.0326355	542
DDX1	1653	-2.6924	0.00212511	0.0326355	543
CCNJ	54619	-2.62441	0.00214021	0.0326355	544
BDH2P1	389416	-2.58629	0.00213469	0.0326355	545
HCN3	57657	-3.10018	0.00217177	0.032688	546
DHDDS	79947	-2.54082	0.00217598	0.0326912	547
CCDC141	285025	-2.81756	0.00218482	0.0327308	548
SLC4A2	6522	-3.56804	0.00220461	0.0328956	549
MRPL39	54148	-3.0863	0.00220772	0.0329171	550
PPAN	56342	-2.5265	0.00221087	0.0329392	551
TOPBP1	11073	-3.25409	0.00223589	0.0329534	552
MYC	4609	-3.08163	0.00228449	0.0329534	553
PNKD	25953	-3.0784	0.00227728	0.0329534	554
TRPC4	7223	-3.07413	0.00222589	0.0329534	555
TRIM33	51592	-2.96688	0.00225779	0.0329534	556
BRD4	23476	-2.954	0.0022176	0.0329534	557
HECW2	57520	-2.89431	0.00223119	0.0329534	558
FAR2	55711	-2.80421	0.00226134	0.0329534	559
DACH2	117154	-2.75059	0.00222838	0.0329534	560
SLC7A6	9057	-2.72012	0.00222022	0.0329534	561
INPP5B	3633	-2.71762	0.00226924	0.0329534	562
BTBD3	22903	-2.70189	0.00225114	0.0329534	563
DNAJC5G	285126	-2.68397	0.00226221	0.0329534	564
TEC	7006	-2.649	0.00223977	0.0329534	565
UGDH	7358	-2.67945	0.00236062	0.0332802	566
EGR2	1959	-3.1486	0.00242265	0.0336046	567
ECE2	9718	-2.90538	0.00243454	0.0336046	568
SPACA3	124912	-2.79975	0.00242575	0.0336046	569
PPP1R9A	55607	-2.59217	0.00243913	0.0336249	570
HMGN1	3150	-2.96515	0.00244688	0.0336569	571
CD3G	917	-2.88141	0.00245255	0.033688	572
CLEC2D	29121	-2.9171	0.00246553	0.0337981	573
SULT1C4	27233	-2.52115	0.00246571	0.0337981	574
SPTBN4	57731	-2.68934	0.002501	0.0339533	575
SGK1	6446	-2.57866	0.00250688	0.0339533	576
PDGFRB	5159	-3.66228	0.00251852	0.0339688	577
NUP98	4928	-2.89108	0.00252258	0.0339688	578
UBA5	79876	-2.83275	0.00253062	0.0339789	579
IFIT3	3437	-3.14928	0.00253536	0.0339971	580
GADD45G	10912	-2.95178	0.00254294	0.0339971	581
GHRH	2691	-2.66477	0.00254104	0.0339971	582
CPM	1368	-2.6172	0.00258564	0.0342303	583
CENPK	64105	-2.57742	0.00260618	0.0344075	584
PRKAR2B	5577	-3.11752	0.00261146	0.0344413	585
SLC2A4	6517	-2.73271	0.0026157	0.0344413	586
CNBP	7555	-2.51928	0.00261357	0.0344413	587
ARL5A	26225	-3.09365	0.00262651	0.0344681	588
AMIGO2	347902	-2.58099	0.00264263	0.0345559	589
CRYZL1	9946	-2.83913	0.00265095	0.0346016	590
LPO	4025	-2.73831	0.00265599	0.0346016	591
SURF6	6838	-2.58125	0.00265499	0.0346016	592
POM121L12	285877	-2.74521	0.00266464	0.0346148	593
PRKCG	5582	-2.84693	0.00267159	0.0346445	594
CD84	8832	-3.15379	0.00268055	0.0347146	595
GABRB2	2561	-2.88222	0.0027361	0.0350886	596
ALPK2	115701	-2.8352	0.00272972	0.0350886	597
COL21A1	81578	-2.5821	0.00273474	0.0350886	598
MAGEB6	158809	-2.65077	0.00275156	0.0352012	599
PDE6D	5147	-3.36646	0.00278333	0.0352548	600
FAM84A	151354	-2.63966	0.00277955	0.0352548	601
MAPK9	5601	-2.59182	0.00278539	0.0352548	602
ASS1	445	-3.16686	0.00281783	0.035445	603
RAB9B	51209	-2.74469	0.0028582	0.0356795	604
LPAL2	80350	-3.18927	0.00286617	0.0356938	605
MTX2	10651	-3.03663	0.00287465	0.0357491	606
TNFSF15	9966	-2.79678	0.00287685	0.0357539	607
PIK3R2	5296	-3.26104	0.00289754	0.0358978	608
TNMD	64102	-2.74995	0.00291717	0.0360594	609
TLR2	7097	-2.67156	0.00294048	0.0362248	610
HRNR	388697	-2.76567	0.00299097	0.0362548	611
RRAGA	10670	-2.72876	0.00297546	0.0362548	612
PWP1	11137	-2.70114	0.0029857	0.0362548	613
RAB28	9364	-2.62847	0.00298496	0.0362548	614
SPINK1	6690	-2.53099	0.00296849	0.0362548	615
DNAH1	25981	-2.94327	0.00300196	0.0362602	616
VCPIP1	80124	-2.89977	0.0030063	0.0362602	617
RIOK3	8780	-2.70495	0.00300658	0.0362602	618
DCC	1630	-2.65542	0.00301877	0.0362602	619
HDC	3067	-2.50023	0.00301633	0.0362602	620
UPK2	7379	-3.05393	0.00302248	0.0362827	621
IL22RA2	116379	-2.6388	0.00305047	0.0364528	622
GMFG	9535	-3.20754	0.00306487	0.0365026	623
ELMOD2	255520	-2.67663	0.00307125	0.0365123	624
TTK	7272	-2.9542	0.00309085	0.0365873	625
RYBP	23429	-2.94728	0.00309118	0.0365873	626
MLXIPL	51085	-2.80795	0.00309193	0.0365873	627
ZNF665	79788	-2.77534	0.0030974	0.0366001	628
ZNF90	7643	-2.67819	0.00310277	0.0366001	629
PIAS2	9063	-3.47414	0.0031169	0.036682	630
ZNF572	137209	-2.72314	0.00312319	0.036682	631
HRG	3273	-3.10655	0.00314129	0.0367145	632
MAPK8IP2	23542	-3.15873	0.003156	0.0367324	633
PCDHAC2	56134	-2.65262	0.00315662	0.0367324	634
SMPD1	6609	-2.56719	0.0031617	0.0367329	635
RDX	5962	-2.88	0.00319466	0.0369678	636
C1orf51	148523	-3.11782	0.00320318	0.0369877	637
OLFML3	56944	-2.65437	0.00321784	0.0370773	638
RHPN1	114822	-3.09227	0.00324722	0.0371114	639
UBXN8	7993	-2.97034	0.0032512	0.0371114	640
ZNF518A	9849	-2.58491	0.00323953	0.0371114	641
GOLT1B	51026	-3.14733	0.00327582	0.0372358	642
ATP7A	538	-2.85011	0.00328654	0.0372358	643
MAPK11	5600	-3.11508	0.00329638	0.0372373	644
ADAMTS13	11093	-2.99356	0.00330925	0.0372969	645
OC90	137202	-2.77047	0.00330944	0.0372969	646
ANGEL1	23357	-2.80772	0.00332606	0.0373237	647
STRADB	55437	-2.73866	0.00332984	0.0373237	648
RFC4	5984	-3.18672	0.00334719	0.0373593	649
MCOLN3	55283	-2.88685	0.00336918	0.0374137	650
CYP20A1	57404	-2.96607	0.00337581	0.037437	651
ZMAT5	55954	-2.79555	0.00337695	0.037437	652
GPR44	11251	-2.83217	0.00338267	0.0374794	653
DENND5B	160518	-3.37523	0.00339066	0.0375141	654
SLC26A9	115019	-3.03537	0.00340042	0.0375141	655
FBL	2091	-2.52909	0.00341867	0.0375205	656
ZNF642	339559	-3.00574	0.00344886	0.0376414	657
PRIM1	5557	-2.59544	0.00343983	0.0376414	658
INO80	54617	-3.16557	0.00348871	0.0377111	659
IKZF5	64376	-2.71437	0.00348665	0.0377111	660
IL34	146433	-2.95594	0.00352597	0.037794	661
FYB	2533	-2.63308	0.0035276	0.037794	662
KTELC1	56983	-2.69995	0.00358193	0.0379588	663
FAM48A	55578	-2.83237	0.00362122	0.0380177	664
PSME3	10197	-2.80358	0.00361405	0.0380177	665
TMEM191A	84222	-2.67129	0.00359878	0.0380177	666
CFH	3075	-2.59906	0.00365746	0.0382249	667
TPH1	7166	-2.54045	0.00369653	0.038455	668
ATL1	51062	-3.11611	0.0037364	0.0386549	669
RPS6KA3	6197	-2.52834	0.00376116	0.0387742	670
BCL7A	605	-2.84298	0.00377741	0.0387843	671
GPR125	166647	-2.74694	0.00378575	0.0387843	672
NHEDC2	133308	-2.82149	0.00379042	0.0388119	673
RCC1	1104	-2.75188	0.00384665	0.0390216	674
KCTD1	284252	-2.75018	0.00386493	0.0391277	675
PROS1	5627	-2.50325	0.0039104	0.0392254	676
SIK2	23235	-2.80397	0.00393443	0.0393863	677
KIF5A	3798	-2.71407	0.00394051	0.0394036	678
PPM1E	22843	-2.5977	0.00394387	0.0394036	679
TPCN2	219931	-2.61622	0.00394846	0.0394066	680
ADAM20	8748	-2.62999	0.00400354	0.0396153	681
ATAD1	84896	-2.60562	0.00400824	0.0396221	682
CCDC123	84902	-3.10015	0.00402481	0.0396269	683
HIATL1	84641	-2.9231	0.00401272	0.0396269	684
ECEL1	9427	-2.96972	0.00409329	0.0400015	685
PDHA2	5161	-2.75462	0.00410199	0.0400284	686
DIO3	1735	-2.82399	0.00410679	0.0400301	687
TYMS	7298	-2.6242	0.00411064	0.0400301	688
NRBP1	29959	-2.77168	0.00413746	0.0401462	689
IL1B	3553	-2.62159	0.00414778	0.0401754	690
TUBG2	27175	-2.65367	0.00415212	0.0401779	691
ACSL4	2182	-3.13316	0.00419186	0.0402464	692
IDE	3416	-2.57644	0.00418912	0.0402464	693
KSR1	8844	-3.31854	0.00421188	0.0402908	694
GPR21	2844	-2.73442	0.00429558	0.0406482	695
SPDYE8P	389517	-2.5384	0.00431785	0.0407062	696
PPIL5	122769	-2.69554	0.00436016	0.0409253	697
EIF4H	7458	-2.96903	0.00438304	0.0409564	698
RP9	6100	-2.59388	0.00444574	0.0411713	699
TET2	54790	-2.95992	0.00447594	0.041328	700
DLEU2	8847	-2.54801	0.00448274	0.041328	701
GK5	256356	-2.77661	0.00449266	0.0413421	702
ACTR5	79913	-2.77958	0.00450316	0.0413499	703
ATP6V1D	51382	-2.64169	0.00450488	0.0413499	704
ATP5G3	518	-2.7683	0.00451547	0.0413782	705
OTUB2	78990	-2.64562	0.00452149	0.0414141	706
C3orf67	200844	-2.97815	0.00453325	0.0414335	707
CD151	977	-2.69793	0.00460822	0.0418036	708
YAP1	10413	-2.74034	0.00461911	0.0418317	709
GP2	2813	-2.89401	0.00462253	0.0418341	710
SLC13A4	26266	-2.55841	0.0046489	0.0419572	711
AGMAT	79814	-2.84035	0.00467223	0.0419947	712
CD3E	916	-2.79525	0.00467138	0.0419947	713
PCDHGA1	56114	-2.70027	0.00469793	0.0421252	714
SH3BGRL2	83699	-2.50805	0.00470162	0.0421252	715
GPI	2821	-2.75318	0.00472285	0.0421916	716
RGR	5995	-2.69169	0.00476416	0.0423313	717
ADARB1	104	-2.69914	0.00489662	0.0428014	718
RPL19	6143	-2.95918	0.00501918	0.0431108	719
PHF11	51131	-2.7261	0.00504574	0.0431108	720
GBAS	2631	-2.60977	0.00508889	0.0432918	721
MRGPRF	219928	-2.61815	0.00512244	0.0433864	722
LCN2	3934	-2.60556	0.00512422	0.0433864	723
GPR172B	55065	-2.69336	0.00513802	0.0434472	724
BRWD3	254065	-2.60251	0.00516484	0.0435434	725
HPSE	10855	-2.54961	0.00517698	0.0435525	726
SLCO5A1	81796	-2.93137	0.00530404	0.043952	727
HCN2	610	-2.74072	0.00532881	0.043952	728
TDRKH	11022	-2.58072	0.00532031	0.043952	729
HPGDS	27306	-2.50375	0.00530825	0.043952	730
PDCL	5082	-2.60754	0.00545624	0.0443437	731
SIN3B	23309	-2.70188	0.00548409	0.0444295	732
ZNF526	116115	-2.55934	0.00550338	0.0445125	733
TMEM164	84187	-2.61915	0.00553462	0.0446591	734
C1orf125	126859	-2.77853	0.00560922	0.0450156	735
C16orf65	255762	-2.66428	0.00561718	0.045024	736
C12orf10	60314	-2.76474	0.0056956	0.0452566	737
ATP5G2	517	-2.65981	0.00573033	0.045386	738
FGG	2266	-2.90472	0.00577157	0.045469	739
IQSEC3	440073	-2.86673	0.00583809	0.0457834	740
ANXA2	302	-2.5424	0.00583935	0.0457834	741
PDSS1	23590	-2.61159	0.0058706	0.0458824	742
ACE2	59272	-2.79506	0.00593223	0.0461081	743
SRM	6723	-2.78593	0.00593902	0.0461427	744
PTGFRN	5738	-2.75657	0.00595559	0.0462532	745
NUDT15	55270	-2.77595	0.00601629	0.0464599	746
MGST3	4259	-2.85197	0.00602856	0.0464651	747
TXNRD2	10587	-2.61456	0.00615146	0.0468876	748
RPSA	3921	-2.52976	0.00617998	0.0470065	749
CAMTA2	23125	-2.57233	0.00619032	0.0470202	750
THBS2	7058	-2.56648	0.00620221	0.0470225	751
HDAC3	8841	-3.05486	0.0062159	0.0471056	752
ASB11	140456	-2.54106	0.00626787	0.0472896	753
CCDC148	130940	-2.60999	0.00628771	0.0473404	754
MCM8	84515	-2.64036	0.00629657	0.0473528	755
PRPF8	10594	-3.01921	0.00647036	0.0477667	756
SCN2B	6327	-2.84836	0.00658951	0.0479731	757
CTRL	1506	-2.50155	0.0065991	0.0479884	758
PMVK	10654	-2.54509	0.00662025	0.0480456	759
SLC37A1	54020	-3.02552	0.00663398	0.048098	760
PLA2G4A	5321	-2.5912	0.00671496	0.0483068	761
ENY2	56943	-2.57173	0.00670585	0.0483068	762
RRM2	6241	-2.50284	0.00684011	0.0487086	763
PAQR7	164091	-2.60948	0.00695515	0.0489968	764
HOXA13	3209	-2.68824	0.00706633	0.0493741	765
ZFP91	80829	-2.83637	0.0071206	0.049535	766
APOBEC3C	27350	-2.61359	0.00711805	0.049535	767
CDKN1A	1026	-2.93931	0.0071547	0.0496571	768
ARMC10	83787	-2.68394	0.00716655	0.0496817	769
GBE1	2632	-2.94024	0.00772563	0.0512998	770
CARD14	79092	-2.86956	0.0082789	0.0525557	771
RABL5	64792	-2.86261	0.00757479	0.0507486	772
THBS4	7060	-2.82226	0.0110173	0.0593661	773
PLXNA2	5362	-2.75946	0.0131305	0.064383	774
BIRC5	332	-2.75537	0.0132676	0.0646842	775
DNAJC8	22826	-2.75085	0.0121184	0.0618595	776
TAF1B	9014	-2.7408	0.00812986	0.052266	777
CYP39A1	51302	-2.71562	0.00783094	0.0515323	778
CD2	914	-2.70183	0.0102712	0.0574884	779
NIACR2	8843	-2.69689	0.00748131	0.0504159	780
COL24A1	255631	-2.68172	0.00803008	0.052049	781
ATP2B4	493	-2.67804	0.00737548	0.0502539	782
IFIT5	24138	-2.67403	0.0101116	0.0571991	783
NAE1	8883	-2.6603	0.00991251	0.0569471	784
FGF9	2254	-2.6524	0.00731576	0.0501014	785
EXOC1	55763	-2.64173	0.00851652	0.0531879	786
B3GALT5	10317	-2.63964	0.00741029	0.0503153	787
CNOT8	9337	-2.6342	0.0121587	0.0619278	788
RGS14	10636	-2.62783	0.00790279	0.0516656	789
C3orf58	205428	-2.62407	0.013712	0.0659215	790
IFT81	28981	-2.60393	0.00847523	0.0531008	791
KCNG3	170850	-2.60382	0.008953	0.0545511	792
RAB7L1	8934	-2.58718	0.0106679	0.0584632	793
CCT4	10575	-2.5823	0.0128192	0.0635511	794
ADAM30	11085	-2.57878	0.00949095	0.0558436	795
CACNA1F	778	-2.55808	0.00974492	0.0564122	796
CCDC63	160762	-2.55646	0.00946592	0.0557891	797
DGKD	8527	-2.55201	0.0109886	0.0593598	798
PYHIN1	149628	-2.5509	0.00794074	0.0517917	799
AKAP7	9465	-2.54531	0.00774012	0.0513506	800
BOC	91653	-2.54431	0.00820341	0.0523971	801
C1orf172	126695	-2.54293	0.00868247	0.0536995	802
ARL11	115761	-2.53511	0.00789696	0.0516446	803
CXCL9	4283	-2.53403	0.00780955	0.0515174	804
PIAS3	10401	-2.53122	0.01038	0.0576063	805
ANKRD13B	124930	-2.52699	0.0157416	0.0704437	806
NR2E1	7101	-2.52074	0.0078604	0.0515705	807
DOK6	220164	-2.50769	0.00746191	0.0504159	808
BUB3	9184	-2.50745	0.00908754	0.0548788	809
BFSP2	8419	-2.50379	0.00764165	0.0509556	810
TIGD4	201798	-2.49931	0.000706304	0.0237982	811
TDRD9	122402	-2.49916	0.00502918	0.0431108	812
KIAA0247	9766	-2.49879	0.0130041	0.0640787	813
SLC15A4	121260	-2.49858	0.00778153	0.0514711	814
COG1	9382	-2.49835	0.00227403	0.0329534	815
RPL5	6125	-2.49699	0.00294993	0.0362506	816
EGFL6	25975	-2.49602	0.000127673	0.0174667	817
OTX1	5013	-2.49456	0.0212031	0.081348	818
SRR	63826	-2.49386	0.00257975	0.0342303	819
FMO2	2327	-2.49135	0.00448152	0.041328	820
APOBEC4	403314	-2.48983	0.00450442	0.0413499	821
TRIM58	25893	-2.489	0.00137605	0.0285809	822
LILRA5	353514	-2.48871	0.000422942	0.0214402	823
PRKCZ	5590	-2.48852	0.0103591	0.0576011	824
TAF6	6878	-2.48818	0.00675336	0.0484233	825
EXOG	9941	-2.48814	0.00221509	0.0329534	826
MARCH4	57574	-2.48766	0.0107428	0.058655	827
DENND3	22898	-2.48737	0.0118425	0.0612993	828
RAPGEFL1	51195	-2.48616	0.00965324	0.0561615	829
PIK3R4	30849	-2.4838	0.00351618	0.0377697	830
EIF3B	8662	-2.48356	0.00142472	0.0287733	831
C17orf73	55018	-2.48332	0.00266666	0.0346148	832
TRERF1	55809	-2.48265	0.0149954	0.0689791	833
NGLY1	55768	-2.48249	0.00130167	0.0279395	834
GSG2	83903	-2.48121	0.00672081	0.0483068	835
IBSP	3381	-2.48099	0.00356596	0.037871	836
SYCP2L	221711	-2.4807	0.00149246	0.0292842	837
GPLD1	2822	-2.48038	0.00709885	0.0495311	838
GCK	2645	-2.4792	0.00241519	0.0336046	839
FSCB	84075	-2.47913	0.00153489	0.0295087	840
MERTK	10461	-2.47524	0.00140133	0.0286531	841
ZFYVE28	57732	-2.47501	0.0039049	0.0392254	842
RNF213	57674	-2.47429	0.000587537	0.0228199	843
PDLIM3	27295	-2.47422	0.000958177	0.0262679	844
GPX2	2877	-2.47395	0.000233944	0.0196261	845
GNPDA2	132789	-2.47315	0.00561952	0.045024	846
GALNT6	11226	-2.4727	0.000823246	0.0252396	847
IPCEF1	26034	-2.47182	0.001484	0.0292622	848
DUSP1	1843	-2.47148	0.0290636	0.0959534	849
TMIE	259236	-2.47133	0.000274342	0.0205392	850
MRPL36	64979	-2.47077	0.00444299	0.0411713	851
EIF5A	1984	-2.47071	0.000668193	0.0231734	852
CHRNB3	1142	-2.46982	0.00389696	0.0392254	853
TSPYL6	388951	-2.46914	0.00354084	0.0378696	854
GAD2	2572	-2.46707	0.00575661	0.0454601	855
ZNF652	22834	-2.46649	0.00166771	0.0303072	856
MRPL11	65003	-2.46634	0.00826168	0.052514	857
SPATA7	55812	-2.46488	0.00433405	0.0407968	858
KIF2C	11004	-2.4642	0.00435833	0.0409253	859
MAB21L1	4081	-2.46414	0.0093761	0.0555577	860
NBR1	4077	-2.46412	0.00496266	0.0430151	861
SPN	6693	-2.46401	0.00155072	0.0295898	862
TIGD1	200765	-2.46369	0.000457701	0.0216869	863
DDB1	1642	-2.46275	0.00509902	0.0433219	864
CACNA1S	779	-2.45988	0.000658846	0.0231734	865
AK3L1	205	-2.45953	0.00301552	0.0362602	866
NADK	65220	-2.4595	0.000195191	0.0187679	867
MARCH1	55016	-2.45805	0.0161241	0.0713938	868
CRIPT	9419	-2.45757	0.00844759	0.0530457	869
C9orf95	54981	-2.45691	0.00576649	0.0454668	870
KIAA0020	9933	-2.4567	0.00252641	0.0339782	871
SLC26A5	375611	-2.45604	0.000855819	0.0254271	872
PRPF18	8559	-2.45546	0.0082154	0.0524227	873
VILL	50853	-2.45494	0.000864497	0.025471	874
CLIP3	25999	-2.45388	0.00429887	0.0406598	875
TBC1D3B	414059	-2.45321	0.000659802	0.0231734	876
TAAR2	9287	-2.45249	0.00742474	0.0503153	877
MON2	23041	-2.45046	0.0098177	0.0566335	878
GPBP1L1	60313	-2.44994	0.00395982	0.03948	879
JAM2	58494	-2.44896	0.00742304	0.0503153	880
KRT38	8687	-2.44738	0.0113693	0.0603554	881
TOMM7	54543	-2.446	0.000628057	0.0231626	882
HUS1B	135458	-2.44552	0.00216308	0.0326355	883
KIF21A	55605	-2.44395	0.000496776	0.0221487	884
G0S2	50486	-2.44304	0.00355384	0.037871	885
ASB18	401036	-2.44063	0.00383697	0.0390216	886
MRPS27	23107	-2.44057	0.00764714	0.0509577	887
DCUN1D1	54165	-2.43956	2.34062e-05	0.012986	888
SGCE	8910	-2.43952	0.000411786	0.0213474	889
PPA2	27068	-2.43943	0.00524897	0.0438772	890
TMPRSS11F	389208	-2.4389	0.0013894	0.0286138	891
HPR	3250	-2.4386	0.00106084	0.0271303	892
C1orf63	57035	-2.43772	0.00778375	0.0514711	893
IRF8	3394	-2.43715	0.00845406	0.0530557	894
CNTF	1270	-2.43689	0.000563841	0.0226465	895
DDIT4	54541	-2.43619	0.0185615	0.0762857	896
FBXL7	23194	-2.43517	0.00760946	0.0508444	897
WDR65	149465	-2.4346	0.00237446	0.0334069	898
STEAP4	79689	-2.43402	0.000489017	0.0221487	899
EDNRA	1909	-2.43366	0.00135327	0.0284289	900
HRH4	59340	-2.43317	0.00309241	0.0365873	901
ZFYVE26	23503	-2.43096	0.0100901	0.0571765	902
KCTD16	57528	-2.43049	0.00258074	0.0342303	903
RBM11	54033	-2.43032	0.000273856	0.0205392	904
LONRF3	79836	-2.42905	0.00342493	0.0375466	905
AZI2	64343	-2.42877	0.000598609	0.0229682	906
PRAM1	84106	-2.42874	0.00324895	0.0371114	907
COL16A1	1307	-2.42842	0.00377685	0.0387843	908
UCKL1	54963	-2.42722	0.000404936	0.0212845	909
GPR35	2859	-2.42715	0.00647696	0.0477875	910
DBN1	1627	-2.42661	0.00460464	0.0418036	911
SH3BP5	9467	-2.42509	0.00706062	0.0493517	912
MET	4233	-2.42354	7.75905e-05	0.016633	913
ATP11C	286410	-2.42338	0.00336165	0.0373725	914
RUFY4	285180	-2.42332	0.00519415	0.0436225	915
THSD1	55901	-2.42322	0.0213311	0.081513	916
M6PR	4074	-2.4205	0.000296553	0.0206481	917
GNGT2	2793	-2.42026	0.00679475	0.0485608	918
SMARCD1	6602	-2.41983	0.00298989	0.0362548	919
CASC2	255082	-2.41799	0.00533146	0.043952	920
MBL2	4153	-2.41629	0.00138443	0.0286138	921
KLRAQ1	129285	-2.41608	0.00562372	0.045024	922
MINPP1	9562	-2.41538	0.000968292	0.0263598	923
TNFSF8	944	-2.41407	0.00396598	0.0395039	924
MSRB3	253827	-2.41357	0.00918616	0.055103	925
DGKI	9162	-2.41346	0.00103369	0.0268208	926
PPP1R16B	26051	-2.41195	0.01195	0.0614521	927
TMEM126A	84233	-2.41027	3.49953e-05	0.012986	928
CEP170	9859	-2.40995	0.00355034	0.037871	929
TCTEX1D1	200132	-2.40929	0.0025097	0.0339533	930
SNAI1	6615	-2.40819	0.0108112	0.0587783	931
GCH1	2643	-2.40819	0.00224722	0.0329534	932
ISCA1	81689	-2.40675	0.00182371	0.0312583	933
AK3	50808	-2.40623	0.0095005	0.055882	934
PCBP4	57060	-2.40477	0.0120765	0.0618444	935
ACTL6A	86	-2.40404	0.00490211	0.0428305	936
FAM45A	404636	-2.40342	0.00466201	0.0419947	937
ZNF93	81931	-2.40243	0.00751039	0.0505106	938
F11	2160	-2.40083	0.00230737	0.0329967	939
RGL1	23179	-2.40043	0.00158003	0.0297793	940
EFHA1	221154	-2.39959	0.00262331	0.0344662	941
SLC6A13	6540	-2.39941	0.00229415	0.0329549	942
CEP350	9857	-2.39912	0.00457292	0.0415952	943
MARK3	4140	-2.39769	0.014026	0.0667006	944
ACCN2	41	-2.39767	0.00693149	0.0489129	945
ZFYVE1	53349	-2.39728	0.00202139	0.0322493	946
MRPL1	65008	-2.39517	0.00274899	0.0352012	947
LPIN2	9663	-2.39378	8.97661e-05	0.016633	948
SLC25A44	9673	-2.39361	0.00127336	0.0277644	949
REEP5	7905	-2.39342	0.00695079	0.0489968	950
WDR45L	56270	-2.39324	0.00527361	0.043952	951
GOLGA7B	401647	-2.39319	0.00377505	0.0387843	952
PSMD7	5713	-2.39184	0.0143179	0.0673075	953
PAFAH2	5051	-2.39117	0.00148966	0.0292749	954
IFNB1	3456	-2.39069	0.00888073	0.0544135	955
TBC1D23	55773	-2.39016	0.0106256	0.0583686	956
PVRL1	5818	-2.38963	0.00428518	0.0406082	957
ATP6V0E1	8992	-2.38909	0.00236377	0.0332802	958
FAM188A	80013	-2.38832	0.00412508	0.0400934	959
ADSS	159	-2.38817	0.000836923	0.0253794	960
C7orf36	57002	-2.38704	0.00374623	0.038681	961
ZNF34	80778	-2.38598	0.00597181	0.0463272	962
CCDC22	28952	-2.3856	0.00581589	0.0456721	963
KNG1	3827	-2.38552	0.00632871	0.0474549	964
CDH10	1008	-2.3832	0.00315872	0.0367324	965
NUP160	23279	-2.38273	0.000499172	0.0221487	966
TRIP10	9322	-2.38259	0.00299195	0.0362548	967
FSD1CL	405752	-2.3822	0.00228797	0.0329534	968
NDUFS8	4728	-2.38194	0.00955885	0.0560757	969
OSTM1	28962	-2.3807	0.000500663	0.0221487	970
CNGB1	1258	-2.37922	0.00961178	0.0560943	971
ANKRD17	26057	-2.37831	0.00116412	0.0274803	972
SLC1A5	6510	-2.37748	0.00342436	0.0375466	973
SLC22A4	6583	-2.37712	0.000169691	0.0182712	974
NME1	4830	-2.37621	0.00147255	0.0292006	975
RPL12	6136	-2.37609	0.00500521	0.0431008	976
ZNF589	51385	-2.37556	0.00816215	0.0523207	977
SLC30A5	64924	-2.37492	0.00336809	0.0374137	978
STXBP2	6813	-2.37471	0.000102933	0.016633	979
WFDC5	149708	-2.37305	0.00650633	0.0478314	980
ZC3H15	55854	-2.37304	0.00826813	0.0525191	981
SNX7	51375	-2.37203	0.00150351	0.0292842	982
ART4	420	-2.37186	0.00157165	0.0297587	983
FAM81A	145773	-2.37102	0.00418551	0.0402464	984
SIP1	8487	-2.37075	0.00355461	0.037871	985
KRTAP5-2	440021	-2.37069	0.00124761	0.0277644	986
PLAUR	5329	-2.37022	0.00151834	0.0293778	987
VRK2	7444	-2.37013	0.00182248	0.0312583	988
RND1	27289	-2.36941	0.00621869	0.0471086	989
ANKRD35	148741	-2.36691	0.00276352	0.0352051	990
EVI5	7813	-2.36567	0.00493842	0.0429762	991
PCP4	5121	-2.36519	0.00325322	0.0371114	992
ZFX	7543	-2.36358	0.00125855	0.0277644	993
ADAMTSL1	92949	-2.36192	0.00359405	0.0380177	994
AMT	275	-2.36137	0.0080265	0.052049	995
SRMS	6725	-2.36102	0.00356103	0.037871	996
OR2D3	120775	-2.36073	0.00239452	0.0334643	997
LILRA2	11027	-2.35933	0.00181534	0.0312452	998
HACE1	57531	-2.35909	0.00487246	0.0426659	999
C10orf58	84293	-2.3585	0.000208029	0.0191077	1000
GLS	2744	-2.35802	0.00318657	0.0369039	1001
KLF5	688	-2.35687	0.00572227	0.0453703	1002
BCDIN3D	144233	-2.35632	0.00513151	0.0434108	1003
ADAMTS3	9508	-2.35543	0.00722472	0.0498622	1004
Niacr1	80885	-2.35538	0.0161388	0.0714056	1005
EXPH5	23086	-2.35453	0.00145799	0.0290581	1006
HIST1H2BO	8348	-2.35232	0.00376615	0.0387843	1007
PUM2	23369	-2.35152	0.00190381	0.0317748	1008
FBXO18	84893	-2.35099	0.000209855	0.0191077	1009
MRVI1	10335	-2.35081	0.00637182	0.0475485	1010
ATAD2	29028	-2.34995	0.00475816	0.0423189	1011
ASPM	259266	-2.34933	0.00397631	0.0395171	1012
HPSE2	60495	-2.34917	0.0116062	0.0606656	1013
C11orf1	64776	-2.34806	0.00229662	0.0329549	1014
CXCR7	57007	-2.34778	0.00332454	0.0373237	1015
HIRIP3	8479	-2.34759	0.00101676	0.0266786	1016
CD300LG	146894	-2.34702	0.0156928	0.0703795	1017
BRD9	65980	-2.3463	0.00106258	0.0271303	1018
CASP2	835	-2.34585	0.0079494	0.0518037	1019
HIST1H2AK	8330	-2.34565	0.0115496	0.0605793	1020
DCHS2	54798	-2.34408	0.0050941	0.043316	1021
GDAP2	54834	-2.34135	0.00633736	0.0474784	1022
CTRC	11330	-2.34116	0.0049443	0.0429989	1023
SLIT2	9353	-2.34053	0.0142025	0.0670368	1024
CPS1	1373	-2.34032	0.0111639	0.0597966	1025
HNRPLL	92906	-2.33952	0.0101335	0.0572588	1026
DYNC1I2	1781	-2.33949	0.011536	0.0605793	1027
RTN4RL1	146760	-2.3387	0.00798957	0.0519401	1028
OSGIN2	734	-2.33806	0.00115267	0.0274199	1029
EPB41L5	57669	-2.33788	0.00168188	0.030456	1030
PIP4K2C	79837	-2.33718	0.00263296	0.0344868	1031
HSP90AB2P	391634	-2.33566	0.00383526	0.0390216	1032
SNX24	28966	-2.33549	0.00684661	0.0487114	1033
ANKHD1	54882	-2.3354	0.00496869	0.0430151	1034
RTP3	83597	-2.33495	0.00231259	0.0329967	1035
SLC9A10	285335	-2.33481	0.00751327	0.0505106	1036
SLC41A2	84102	-2.33464	0.0149684	0.0689029	1037
FAIM	55179	-2.33406	0.0146836	0.0681723	1038
CLASP1	23332	-2.33322	0.00340494	0.0375141	1039
ZNF430	80264	-2.33245	0.00417941	0.0402464	1040
MAPKAPK3	7867	-2.33233	0.00156759	0.0297104	1041
KCNE3	10008	-2.33061	0.000792334	0.024886	1042
PLEKHH1	57475	-2.33039	0.00192937	0.0319042	1043
NPC1	4864	-2.32942	0.00562313	0.045024	1044
BHMT	635	-2.32721	0.0119121	0.0613847	1045
FLT1	2321	-2.32673	0.00491279	0.0428477	1046
CLSPN	63967	-2.32667	0.0080646	0.0521766	1047
BTBD16	118663	-2.32633	0.0104181	0.0576989	1048
SGPP2	130367	-2.32608	0.000767589	0.0244178	1049
PCDHGB3	56102	-2.32608	0.00170451	0.030456	1050
ZBTB22	9278	-2.32583	0.00566919	0.0452228	1051
FZD3	7976	-2.32566	0.00164482	0.0301547	1052
DGKG	1608	-2.32504	0.00346424	0.0376841	1053
PHF8	23133	-2.32203	0.012503	0.0627556	1054
PNPLA8	50640	-2.32202	0.000327798	0.0208362	1055
DAPP1	27071	-2.32145	0.00213663	0.0326355	1056
MOAP1	64112	-2.32126	0.00262461	0.0344662	1057
SLC6A5	9152	-2.32055	0.0088113	0.0541226	1058
ARL1	400	-2.31898	0.00415498	0.0401859	1059
CLCN3	1182	-2.31813	0.000571131	0.0226465	1060
HIST4H4	121504	-2.3177	0.00922358	0.0551763	1061
LRRC40	55631	-2.31738	0.00403545	0.0396846	1062
AKT3	10000	-2.317	0.000851526	0.0254271	1063
ZDHHC3	51304	-2.31683	0.00039668	0.0211937	1064
DDAH1	23576	-2.31445	0.00534962	0.043952	1065
MCHR1	2847	-2.31343	0.00634487	0.0475166	1066
XDH	7498	-2.31238	0.00959539	0.0560943	1067
AXL	558	-2.31188	0.00329008	0.0372358	1068
KIF23	9493	-2.31179	0.00200692	0.032245	1069
SCML2	10389	-2.31152	0.00740868	0.0503153	1070
IL17RC	84818	-2.30979	0.00784856	0.0515676	1071
PRNP	5621	-2.30953	0.00717497	0.0496817	1072
KIT	3815	-2.30753	0.00225713	0.0329534	1073
GBP7	388646	-2.30731	0.00243943	0.0336249	1074
RFX6	222546	-2.30728	0.000178814	0.018426	1075
SETBP1	26040	-2.30693	0.00565748	0.0452025	1076
GPATCH3	63906	-2.30652	0.000665332	0.0231734	1077
PHLDB1	23187	-2.30623	0.00910053	0.0549032	1078
WEE1	7465	-2.30598	0.00201527	0.0322493	1079
PKD2	5311	-2.30588	0.000510026	0.0221487	1080
ZBTB8OS	339487	-2.30538	0.0227575	0.0844679	1081
NOMO2	283820	-2.30489	0.000617648	0.0231445	1082
CAPN7	23473	-2.30282	0.00332206	0.0373237	1083
DEFB4	1673	-2.30219	0.00400143	0.0396143	1084
GMEB1	10691	-2.3015	0.00298962	0.0362548	1085
GABPA	2551	-2.30108	0.00115356	0.0274199	1086
ZNF490	57474	-2.2999	0.00556568	0.0447776	1087
MAP3K6	9064	-2.29988	0.00330037	0.0372373	1088
FAM125B	89853	-2.29946	0.00463604	0.0418712	1089
KDM6A	7403	-2.298	0.00585449	0.045817	1090
EIF3I	8668	-2.2974	0.000360122	0.0208362	1091
FUNDC2	65991	-2.2973	0.0053628	0.043952	1092
GPX5	2880	-2.29718	0.00137083	0.0285716	1093
SMG7	9887	-2.29709	0.0218305	0.0825437	1094
GNGT1	2792	-2.29664	0.00311399	0.036682	1095
METT10D	79066	-2.29593	0.0051279	0.0433989	1096
POLI	11201	-2.29492	0.00697591	0.0491079	1097
OR5T1	390155	-2.29289	0.0106907	0.0585346	1098
BRCC3	79184	-2.29237	0.00311063	0.0366708	1099
SUPV3L1	6832	-2.29197	0.00439049	0.0409564	1100
ABHD5	51099	-2.29174	0.00503647	0.0431108	1101
PDE2A	5138	-2.29045	0.00869682	0.0537545	1102
CAPZA2	830	-2.29029	0.0039078	0.0392254	1103
RPS11	6205	-2.28993	0.0113961	0.0604267	1104
HARS	3035	-2.28978	0.00611487	0.0467896	1105
C4orf27	54969	-2.28615	0.00459646	0.0417516	1106
TRAT1	50852	-2.28562	0.0101301	0.0572588	1107
TXNDC16	57544	-2.28469	0.00176322	0.0310247	1108
PPIAL4A	164022	-2.28423	0.0102827	0.0574986	1109
GALNT2	2590	-2.28411	0.0068991	0.0488463	1110
GCG	2641	-2.28207	0.000790704	0.024886	1111
PCDHB14	56122	-2.28196	0.0153822	0.0696368	1112
GMPR	2766	-2.28171	0.00350649	0.0377581	1113
GLIS3	169792	-2.2817	0.00837164	0.0529228	1114
F13A1	2162	-2.28104	0.00378212	0.0387843	1115
REEP1	65055	-2.28076	0.00013058	0.0175615	1116
MRPS18C	51023	-2.28054	0.00355209	0.037871	1117
CAMK1D	57118	-2.28042	0.00488681	0.0427513	1118
SERPINB5	5268	-2.28037	0.0100715	0.0571397	1119
HIST1H2BN	8341	-2.28032	0.0161711	0.0714202	1120
SLC39A6	25800	-2.27817	0.00813802	0.0522673	1121
TAS1R2	80834	-2.27775	0.0216841	0.0822297	1122
CASK	8573	-2.27682	0.00217412	0.032688	1123
ZBED5	58486	-2.27676	0.000899668	0.0256708	1124
TSSK4	283629	-2.27646	0.00503778	0.0431108	1125
STX7	8417	-2.27564	0.0038702	0.0391304	1126
CRTAM	56253	-2.27484	0.000665616	0.0231734	1127
GFPT1	2673	-2.27461	0.00964491	0.0561615	1128
NAPG	8774	-2.27448	0.0136014	0.0656088	1129
RNF20	56254	-2.27375	7.12352e-05	0.016633	1130
TCP10	6953	-2.27325	0.00238239	0.0334612	1131
CSNK1G2	1455	-2.27317	0.00996093	0.0570422	1132
CHST11	50515	-2.27249	0.000490137	0.0221487	1133
HEPACAM	220296	-2.2723	0.00242629	0.0336046	1134
C1orf69	200205	-2.27062	0.000122164	0.0171859	1135
ACAP2	23527	-2.26996	0.00547418	0.0443857	1136
ALS2CL	259173	-2.26904	0.00560813	0.0450156	1137
PM20D2	135293	-2.2668	0.0106278	0.0583686	1138
ERI1	90459	-2.26669	0.00404688	0.0397411	1139
AMDHD2	51005	-2.26662	0.0035898	0.0380177	1140
MXRA7	439921	-2.26464	0.00335952	0.0373725	1141
LOXHD1	125336	-2.26214	0.00911939	0.0549365	1142
RTN3	10313	-2.2615	0.005761	0.0454668	1143
SENP8	123228	-2.26135	0.00229207	0.0329534	1144
IQCB1	9657	-2.26127	0.00692115	0.0488887	1145
B3GNTL1	146712	-2.26118	0.00574906	0.0454549	1146
ZBED4	9889	-2.2605	0.00284231	0.0355883	1147
ACTRT2	140625	-2.2601	0.017596	0.0742292	1148
ARRDC1	92714	-2.26003	0.0225334	0.084009	1149
TUT1	64852	-2.25954	0.0133242	0.0647835	1150
TTC35	9694	-2.25928	0.0132247	0.0645964	1151
SNTB1	6641	-2.25827	0.00859215	0.0534014	1152
CORO6	84940	-2.25784	0.00211679	0.0326355	1153
DYNC1LI1	51143	-2.25737	0.0129225	0.0638063	1154
LY86	9450	-2.25712	0.00305145	0.0364528	1155
ERC1	23085	-2.25706	0.00423452	0.0403681	1156
PKP4	8502	-2.25562	0.00060581	0.0230536	1157
MRFAP1	93621	-2.25555	0.00419606	0.0402495	1158
PI4KAP2	375133	-2.25509	0.00053244	0.0221487	1159
KIAA0226	9711	-2.25469	0.00973917	0.0564122	1160
YIPF1	54432	-2.25359	0.00847285	0.0531008	1161
DMC1	11144	-2.25302	0.00352271	0.037794	1162
SMARCA4	6597	-2.2529	0.00517369	0.0435434	1163
SCGB2A1	4246	-2.25171	0.000517947	0.0221487	1164
MYLIP	29116	-2.25165	0.00279192	0.0352767	1165
LSS	4047	-2.25063	0.000827648	0.0252427	1166
CYR61	3491	-2.25045	0.00140582	0.0287045	1167
HNRNPA3	220988	-2.25042	0.0123035	0.0622468	1168
C6orf106	64771	-2.25042	0.00383834	0.0390216	1169
SLC5A3	6526	-2.25014	0.00974499	0.0564122	1170
C16orf7	9605	-2.24956	0.000911798	0.0257485	1171
CAMTA1	23261	-2.24956	0.00150797	0.0293132	1172
RHBDF2	79651	-2.24901	0.011305	0.0601982	1173
ZNF44	51710	-2.24861	0.0095872	0.0560943	1174
GFRAL	389400	-2.24826	0.0011824	0.0276469	1175
SPIN1	10927	-2.24825	0.000316106	0.0208362	1176
AMPD1	270	-2.24688	0.00421017	0.0402908	1177
SRP68	6730	-2.24654	0.00532307	0.043952	1178
VAV3	10451	-2.24538	0.00365153	0.0382064	1179
PCSK1	5122	-2.24529	0.00297416	0.0362548	1180
NPAT	4863	-2.24486	0.00396622	0.0395039	1181
CXorf58	254158	-2.24333	0.00529016	0.043952	1182
GPR89B	51463	-2.24247	0.00471253	0.0421837	1183
BPESC1	60467	-2.24172	0.00766621	0.0510489	1184
FAM21A	387680	-2.24126	0.00102135	0.0267348	1185
SGK3	23678	-2.24104	0.00300073	0.0362602	1186
NHSL2	340527	-2.24047	0.00549325	0.0444562	1187
KRT15	3866	-2.24039	0.00905857	0.0548767	1188
DNAJC19	131118	-2.24032	0.00204816	0.0323636	1189
IMMP2L	83943	-2.24007	0.0055351	0.0446591	1190
SYT17	51760	-2.23923	0.00403343	0.0396846	1191
ADAM32	203102	-2.23902	0.00184483	0.0314362	1192
BRWD1	54014	-2.23877	0.001206	0.0277475	1193
GAGE1	2543	-2.23818	0.00205706	0.0324132	1194
HACL1	26061	-2.23757	0.0103418	0.0575782	1195
TAGLN	6876	-2.23735	0.00283386	0.0355558	1196
PGBD3	267004	-2.23505	0.00150186	0.0292842	1197
SPSB4	92369	-2.23443	0.00817763	0.0523342	1198
TBC1D4	9882	-2.23443	0.00176946	0.0310384	1199
ZNF682	91120	-2.23355	0.023123	0.085049	1200
CDY2B	203611	-2.23354	0.000816236	0.0252067	1201
RPL7L1	285855	-2.23346	0.00230929	0.0329967	1202
AKT1S1	84335	-2.23257	0.00614625	0.0468876	1203
ILDR2	387597	-2.23257	0.00661334	0.0480308	1204
SPAST	6683	-2.23205	0.000335483	0.0208362	1205
H2BFWT	158983	-2.23181	0.00397073	0.0395171	1206
FAM118B	79607	-2.23136	0.0121548	0.0619278	1207
PTGS1	5742	-2.23109	0.00111385	0.0273559	1208
ADAMTS16	170690	-2.23018	0.0240918	0.0870211	1209
CHFR	55743	-2.22965	0.0165895	0.0722323	1210
CRYGN	155051	-2.22964	0.00213423	0.0326355	1211
NPL	80896	-2.22905	0.0199996	0.0790117	1212
C19orf18	147685	-2.22844	0.00216565	0.0326355	1213
C9orf96	169436	-2.22815	0.00665333	0.0481085	1214
ST5	6764	-2.22746	0.0129059	0.0637566	1215
LY75	4065	-2.22641	0.00497314	0.0430314	1216
SST	6750	-2.22626	0.00732582	0.0501016	1217
LAPTM4B	55353	-2.2257	0.00535435	0.043952	1218
ZNF618	114991	-2.22506	0.00614167	0.0468856	1219
VDAC3	7419	-2.22376	0.000547156	0.0223496	1220
LIPH	200879	-2.22304	0.0229467	0.0848946	1221
GSTM1	2944	-2.22272	0.00999543	0.0570579	1222
SPATA9	83890	-2.22257	0.00228462	0.0329534	1223
VGLL4	9686	-2.22226	0.00517031	0.0435434	1224
XPC	7508	-2.22205	0.00639902	0.0475966	1225
RAB24	53917	-2.22137	0.0177412	0.0745145	1226
KIF3B	9371	-2.21987	0.00144247	0.0289927	1227
AMIGO3	386724	-2.21982	0.00590302	0.0460081	1228
PREX1	57580	-2.21944	0.0105522	0.0581314	1229
AHI1	54806	-2.21919	0.000586642	0.0228199	1230
RCAN3	11123	-2.21857	0.00239993	0.0335021	1231
FAM131B	9715	-2.21809	0.0021585	0.0326355	1232
FBXO39	162517	-2.21759	0.000657599	0.0231734	1233
PCDHGB6	56100	-2.21757	0.00504492	0.0431108	1234
LRIG1	26018	-2.21577	0.00562996	0.0450557	1235
CSRNP1	64651	-2.21474	0.00242712	0.0336046	1236
IPO5	3843	-2.21458	0.000451128	0.0216349	1237
ITGB1	3688	-2.2139	0.000616846	0.0231445	1238
GYG2	8908	-2.21309	0.000160101	0.0181365	1239
TMPRSS11B	132724	-2.21201	0.000620342	0.0231445	1240
SKAP1	8631	-2.2117	0.00178592	0.0310861	1241
PRKAR1A	5573	-2.21157	0.00139698	0.0286138	1242
AKR7A2	8574	-2.21151	0.000552465	0.0224058	1243
MYO1F	4542	-2.2105	0.00225284	0.0329534	1244
SUMO4	387082	-2.21023	0.00739551	0.0503056	1245
C20orf72	92667	-2.20868	0.013523	0.0653475	1246
KIAA0319L	79932	-2.20861	0.000909197	0.0257485	1247
ROR1	4919	-2.20704	0.00778608	0.0514711	1248
CEP120	153241	-2.20663	0.0114421	0.0604815	1249
LOXL3	84695	-2.20659	0.00676238	0.0484634	1250
FOXI3	344167	-2.20644	0.00377572	0.0387843	1251
CYP3A5	1577	-2.20627	0.0123646	0.062364	1252
GMCL1L	64396	-2.20627	0.00649657	0.0478261	1253
PABPC3	5042	-2.20614	0.00200445	0.032245	1254
ZNF688	146542	-2.20563	0.000905632	0.0257485	1255
PDCD7	10081	-2.20505	0.00668272	0.0482856	1256
DNMT3B	1789	-2.20503	0.0151173	0.0691307	1257
SLC25A17	10478	-2.20409	0.00127543	0.0277644	1258
STK36	27148	-2.20395	0.00193676	0.0319193	1259
DAOA	267012	-2.20348	0.00483544	0.0425569	1260
BCL9	607	-2.2033	0.0036171	0.0380177	1261
LUZP1	7798	-2.20252	0.00316413	0.0367329	1262
FBXO15	201456	-2.20217	0.0120416	0.0617861	1263
ZMIZ1	57178	-2.20169	0.00496839	0.0430151	1264
C16orf87	388272	-2.20149	0.0121106	0.0618595	1265
DUSP22	56940	-2.20103	0.0307789	0.0990989	1266
PELO	53918	-2.19934	0.0085847	0.0533963	1267
PARD6G	84552	-2.19907	0.0026928	0.0347823	1268
MTHFD2L	441024	-2.19891	0.00498337	0.0430821	1269
PIP5KL1	138429	-2.1987	0.00932318	0.0553893	1270
NRBF2	29982	-2.19766	0.00958806	0.0560943	1271
ACTRT1	139741	-2.19594	0.0109015	0.0591301	1272
PIP	5304	-2.19539	0.00117395	0.0275964	1273
GSK3B	2932	-2.19532	0.0021176	0.0326355	1274
ARL6IP5	10550	-2.19463	0.0011958	0.0277475	1275
CHID1	66005	-2.19423	0.0211998	0.081348	1276
ELOF1	84337	-2.19419	0.00349136	0.0377111	1277
AHRR	57491	-2.19404	0.0103529	0.057597	1278
SASH1	23328	-2.19399	0.00686526	0.0487372	1279
PRSS36	146547	-2.19348	0.0148415	0.0686755	1280
ATL3	25923	-2.19347	0.00608781	0.046655	1281
MLH3	27030	-2.19274	8.29369e-05	0.016633	1282
EPHA1	2041	-2.19239	0.0117271	0.0610383	1283
RPRD1B	58490	-2.19237	0.00455814	0.0415583	1284
UBE2E4P	286480	-2.19157	0.00975448	0.0564174	1285
LPA	4018	-2.19046	0.00983709	0.0566873	1286
ESRRA	2101	-2.18995	0.0125712	0.062987	1287
DPH5	51611	-2.18946	0.003153	0.0367324	1288
PMS2L5	5383	-2.18895	0.0108077	0.0587783	1289
SERPINE1	5054	-2.18878	0.00727871	0.049972	1290
LYZL6	57151	-2.18843	0.0090084	0.0547363	1291
ANKRD16	54522	-2.18833	0.00597217	0.0463272	1292
MRPL46	26589	-2.1881	0.000523465	0.0221487	1293
RGPD5	84220	-2.18776	0.00117714	0.0276141	1294
BTN3A2	11118	-2.18722	0.00165976	0.0302642	1295
IRAK2	3656	-2.18681	0.00224789	0.0329534	1296
KCNAB1	7881	-2.18658	0.000301363	0.0206481	1297
ITGAL	3683	-2.18607	0.00546676	0.0443437	1298
FAM73A	374986	-2.18596	0.0149586	0.0688921	1299
ZNF512	84450	-2.1857	0.00320221	0.0369877	1300
ZNF510	22869	-2.18561	0.0182982	0.0756293	1301
GHITM	27069	-2.18543	0.00137995	0.0286138	1302
SLC25A35	399512	-2.18526	0.00546468	0.0443437	1303
DAZ3	57054	-2.18513	0.00876508	0.0539396	1304
MAP3K9	4293	-2.1849	1.73634e-05	0.0127209	1305
NEXN	91624	-2.18399	0.0014764	0.0292248	1306
LMBR1L	55716	-2.18277	0.0024932	0.0339533	1307
SPATA1	64173	-2.18227	0.0155336	0.0700005	1308
DHX58	79132	-2.18005	0.0116495	0.0608433	1309
GPR63	81491	-2.17936	0.00453833	0.0414335	1310
GDF5	8200	-2.17885	0.00475983	0.0423189	1311
TMEM45A	55076	-2.17866	0.0186174	0.0764297	1312
C19orf75	284369	-2.1782	0.00593123	0.0461081	1313
TIMP4	7079	-2.17682	0.00772579	0.0512998	1314
MRPS17	51373	-2.17575	0.00505393	0.043124	1315
BDKRB2	624	-2.17456	0.00286659	0.0356938	1316
PDE4C	5143	-2.17448	0.00420905	0.0402908	1317
CYP27C1	339761	-2.17418	0.00776761	0.051454	1318
NUP93	9688	-2.17404	0.013549	0.065441	1319
PRSS23	11098	-2.17373	0.00239485	0.0334643	1320
PDE12	201626	-2.17279	0.00479661	0.0423592	1321
SLCO1B3	28234	-2.17263	0.00988545	0.0568413	1322
PYGM	5837	-2.1726	0.00929976	0.0553465	1323
VRK3	51231	-2.17216	0.0060989	0.0467037	1324
PRRT2	112476	-2.17198	0.00557337	0.0448212	1325
ADCY9	115	-2.17191	0.00742354	0.0503153	1326
TMEM85	51234	-2.17155	0.0065326	0.0478744	1327
SLC9A4	389015	-2.17065	0.0251428	0.0890226	1328
FAM150A	389658	-2.17056	0.00522928	0.0438055	1329
C8orf86	389649	-2.1702	0.0127494	0.0633309	1330
MYPN	84665	-2.16834	0.016638	0.0723078	1331
GMNN	51053	-2.16719	0.00661103	0.0480308	1332
IL1RAPL2	26280	-2.16668	0.025267	0.0892891	1333
ACVR1B	91	-2.16623	0.000868912	0.0255218	1334
THEM5	284486	-2.16566	0.003328	0.0373237	1335
CALR3	125972	-2.16549	0.00820085	0.0523971	1336
THAP9	79725	-2.16518	0.00422895	0.0403681	1337
ZNF600	162966	-2.16466	0.00384506	0.0390216	1338
CFL1	1072	-2.16368	0.0135125	0.0653288	1339
ARHGAP29	9411	-2.16324	0.0248798	0.0886009	1340
TCL1B	9623	-2.16304	0.0115284	0.0605793	1341
ABCC13	150000	-2.16301	0.00783015	0.0515323	1342
ABCB5	340273	-2.16237	0.00207192	0.0324444	1343
ODC1	4953	-2.16203	3.45693e-05	0.012986	1344
CYP1A1	1543	-2.16175	0.00153974	0.0295087	1345
SARNP	84324	-2.16136	0.000305852	0.0206481	1346
TBC1D26	353149	-2.16124	0.0057052	0.04529	1347
OR2L13	284521	-2.16093	0.00731267	0.0501008	1348
WBP5	51186	-2.16088	0.0042707	0.04051	1349
MAVS	57506	-2.16087	0.00613554	0.0468856	1350
SH3RF1	57630	-2.1603	0.00808294	0.0521766	1351
NCOA6	23054	-2.15947	0.00256545	0.0341672	1352
EXTL2	2135	-2.15899	0.00228313	0.0329534	1353
CACNA1I	8911	-2.15895	0.00426834	0.04051	1354
CSNK1G3	1456	-2.1588	0.00299107	0.0362548	1355
MIB1	57534	-2.15827	0.00236346	0.0332802	1356
MAN2B2	23324	-2.15737	0.000186109	0.018426	1357
FNDC5	252995	-2.15661	0.00267526	0.0346693	1358
FPGT	8790	-2.15517	0.00387551	0.0391544	1359
KLF17	128209	-2.15411	0.0236397	0.0860186	1360
RRAGB	10325	-2.15355	0.0133731	0.0649393	1361
C3orf64	285203	-2.15315	0.0102811	0.0574986	1362
RPL35	11224	-2.15259	0.0019546	0.0320001	1363
DSTYK	25778	-2.15258	0.00491062	0.0428477	1364
SS18	6760	-2.15257	0.0158374	0.070675	1365
BRP44	25874	-2.15249	0.00499479	0.0430823	1366
C18orf2	56651	-2.15071	0.00751342	0.0505106	1367
C15orf54	400360	-2.15069	0.00277015	0.0352273	1368
ASB2	51676	-2.1504	0.0109159	0.0591598	1369
WNK1	65125	-2.14964	0.00305879	0.0364962	1370
FAM98C	147965	-2.14826	0.00626949	0.0472896	1371
BMPR2	659	-2.14818	0.00367204	0.0383469	1372
MAP2	4133	-2.1476	0.010299	0.0575319	1373
SULT2A1	6822	-2.14738	0.026361	0.091463	1374
CLSTN3	9746	-2.14718	0.00794309	0.0517917	1375
DBR1	51163	-2.14636	0.00653838	0.0478744	1376
BLCAP	10904	-2.14586	0.00212327	0.0326355	1377
ZWILCH	55055	-2.14537	0.00583619	0.0457834	1378
ARPC2	10109	-2.1449	0.00344617	0.0376414	1379
ERCC6L	54821	-2.14464	0.00349446	0.0377111	1380
STYX	6815	-2.14442	0.017772	0.0745761	1381
LEPRE1	64175	-2.14434	0.00432029	0.0407062	1382
KRCC1	51315	-2.14432	0.00952784	0.0559438	1383
HEATR1	55127	-2.14342	0.00153969	0.0295087	1384
PHKB	5257	-2.14326	0.000998227	0.0265285	1385
MAPKBP1	23005	-2.14283	0.0176282	0.0742836	1386
RBMX	27316	-2.14278	0.00401759	0.0396269	1387
OAT	4942	-2.14221	0.011468	0.060505	1388
KIF18A	81930	-2.14169	0.00871822	0.0537856	1389
PLN	5350	-2.14089	0.000671302	0.0231734	1390
SELL	6402	-2.14077	0.00597666	0.0463438	1391
HEBP2	23593	-2.14074	0.00281242	0.0354222	1392
DALRD3	55152	-2.14031	0.005329	0.043952	1393
VCL	7414	-2.13831	0.00630937	0.0473948	1394
CYP4F3	4051	-2.13676	0.010085	0.057172	1395
ANPEP	290	-2.1366	0.0134573	0.0651373	1396
ZNF561	93134	-2.13582	0.000508345	0.0221487	1397
KRT39	390792	-2.13523	0.0065623	0.0479186	1398
JPH3	57338	-2.13438	0.00452439	0.0414194	1399
RAB8B	51762	-2.13378	0.00452774	0.0414194	1400
ZBTB26	57684	-2.13334	0.00296517	0.0362548	1401
ANGEL2	90806	-2.1331	0.00127224	0.0277644	1402
CASP10	843	-2.13275	0.00801231	0.0520022	1403
FUNDC1	139341	-2.13267	0.00656386	0.0479186	1404
GPR139	124274	-2.13227	0.000847506	0.0254271	1405
SCN8A	6334	-2.13217	0.00325137	0.0371114	1406
MGEA5	10724	-2.13181	0.00297993	0.0362548	1407
C19orf61	56006	-2.13169	2.6807e-05	0.012986	1408
RAB35	11021	-2.13134	0.00425192	0.0403901	1409
SPINK2	6691	-2.13095	0.000171406	0.0182712	1410
RAB3GAP2	25782	-2.12893	0.003286	0.0372358	1411
STK4	6789	-2.12832	0.00360794	0.0380177	1412
GPIHBP1	338328	-2.12826	0.00588809	0.045944	1413
MED13L	23389	-2.12806	0.0041836	0.0402464	1414
MAPK13	5603	-2.12795	0.00640334	0.0476059	1415
TRPC3	7222	-2.1277	0.000817555	0.0252067	1416
TNFAIP8L1	126282	-2.1276	0.000207096	0.0191077	1417
ZNF470	388566	-2.12746	0.000524167	0.0221487	1418
SI	6476	-2.12644	0.000670704	0.0231734	1419
GPX7	2882	-2.12636	0.00275525	0.0352051	1420
ALS2CR16	130029	-2.12624	0.00492719	0.0428974	1421
PRKAB2	5565	-2.12504	0.00602155	0.0464599	1422
TRPM6	140803	-2.12447	0.000103212	0.016633	1423
FCRL4	83417	-2.12369	0.00226044	0.0329534	1424
PTPLAD1	51495	-2.12346	0.00355416	0.037871	1425
KLHL17	339451	-2.12327	0.00888436	0.0544188	1426
LDLR	3949	-2.12282	0.00659079	0.0479731	1427
PFTK2	65061	-2.12235	0.00169057	0.030456	1428
ASB6	140459	-2.12228	0.0094763	0.0558241	1429
RAB11FIP2	22841	-2.12169	0.000642832	0.0231734	1430
KLHL28	54813	-2.12019	0.0145511	0.067879	1431
ZNF182	7569	-2.12009	0.00430983	0.0406854	1432
TGFB2	7042	-2.11962	0.00439918	0.0410104	1433
SPINT2	10653	-2.11854	0.00852151	0.0531879	1434
CNGA1	1259	-2.11842	0.000216784	0.0192479	1435
C1orf215	149421	-2.11806	0.00114247	0.0273958	1436
RASGRF1	5923	-2.11693	0.0088543	0.0542684	1437
HCCS	3052	-2.11689	0.00928598	0.0553465	1438
CLN6	54982	-2.11506	0.00430479	0.0406854	1439
DNAI2	64446	-2.11448	0.00218393	0.0327308	1440
IL25	64806	-2.11308	0.0136855	0.0658418	1441
CELSR2	1952	-2.11271	0.00115331	0.0274199	1442
ADCY4	196883	-2.11242	0.00745471	0.0504159	1443
TUSC4	10641	-2.11154	0.00558552	0.0448823	1444
TEAD3	7005	-2.11095	0.0181531	0.0753296	1445
KDELR3	11015	-2.11091	0.0076095	0.0508444	1446
KCNMB3	27094	-2.11053	0.0215251	0.0819392	1447
HEPACAM2	253012	-2.11051	0.00703531	0.0492797	1448
OR1E1	8387	-2.11009	0.00113458	0.0273784	1449
HLA-E	3133	-2.11005	0.00340247	0.0375141	1450
DYX1C1	161582	-2.10685	0.00441155	0.0410577	1451
RPN1	6184	-2.10666	0.00222463	0.0329534	1452
PDE3A	5139	-2.10588	0.00483636	0.0425569	1453
PROSC	11212	-2.10467	0.0142829	0.0672002	1454
RBBP9	10741	-2.10433	0.00411247	0.0400301	1455
ZNF585B	92285	-2.10408	0.00909744	0.0549032	1456
CCDC93	54520	-2.104	0.00670211	0.0483068	1457
PLEKHA9	51054	-2.10338	0.00116613	0.0274946	1458
ARMC3	219681	-2.10296	0.00348645	0.0377111	1459
U2AF1L4	199746	-2.10289	0.00924806	0.0552267	1460
DNMT1	1786	-2.10219	0.0209867	0.0809054	1461
CLCNKB	1188	-2.10212	0.00529205	0.043952	1462
GNG8	94235	-2.10065	0.00687252	0.0487372	1463
DGAT2L6	347516	-2.10065	0.00208692	0.0325179	1464
WDR37	22884	-2.10057	0.00580652	0.0456349	1465
ARID5B	84159	-2.09979	0.00139672	0.0286138	1466
RPL36A	6173	-2.09884	0.000730398	0.0239564	1467
ALDH1A1	216	-2.09871	0.00100513	0.0265578	1468
C10orf140	387640	-2.09858	0.0103917	0.0576503	1469
GOLGA5	9950	-2.09594	0.00533416	0.043952	1470
STAMBP	10617	-2.09549	0.00752319	0.0505418	1471
TAS2R10	50839	-2.0947	0.00357482	0.0379039	1472
LRRC3	81543	-2.09464	0.0138981	0.0663147	1473
HLA-DPA1	3113	-2.09461	0.000223406	0.0193335	1474
GOLM1	51280	-2.09411	0.0038862	0.0392108	1475
CD28	940	-2.09391	0.000159403	0.0181365	1476
AFG3L2	10939	-2.09335	0.00721992	0.0498465	1477
DSC2	1824	-2.09307	0.00394615	0.0394036	1478
EIF3H	8667	-2.09302	0.0028523	0.0356284	1479
PCDH18	54510	-2.09182	0.0148428	0.0686755	1480
TMEM109	79073	-2.09178	0.0091781	0.0550965	1481
PPAPDC1B	84513	-2.09145	0.01232	0.0622985	1482
GPR120	338557	-2.09014	0.00399212	0.0395619	1483
RET	5979	-2.09013	0.00526155	0.0439356	1484
CHCHD1	118487	-2.08994	0.00323636	0.0371114	1485
GABRB3	2562	-2.08993	0.0107816	0.0587778	1486
NTNG1	22854	-2.08909	0.01473	0.0683154	1487
PTPRF	5792	-2.08831	0.00312579	0.036682	1488
CCDC14	64770	-2.08822	0.0143932	0.0675434	1489
TLE3	7090	-2.08793	0.0124452	0.0626262	1490
DCT	1638	-2.08787	0.00234104	0.0331965	1491
EEF2K	29904	-2.08731	0.0106772	0.058493	1492
PIAS1	8554	-2.08685	0.00714759	0.0496427	1493
PCSK5	5125	-2.08659	0.00644591	0.0477249	1494
PRMT10	90826	-2.08522	0.0168083	0.072606	1495
C11orf46	120534	-2.08507	0.00148546	0.0292622	1496
PLEKHG1	57480	-2.08453	0.00906646	0.0548767	1497
IMMT	10989	-2.08436	0.0131024	0.0643402	1498
NKTR	4820	-2.08148	0.0119046	0.0613787	1499
PLCL2	23228	-2.08063	0.00585456	0.045817	1500
EHMT1	79813	-2.08011	0.0020491	0.0323636	1501
C6orf70	55780	-2.0801	0.00813651	0.0522673	1502
ACSF2	80221	-2.0796	0.00978	0.0564987	1503
ZNF8	7554	-2.07959	0.00359369	0.0380177	1504
PHTF1	10745	-2.07919	0.0507953	0.131723	1505
ACRV1	56	-2.07862	0.000651467	0.0231734	1506
TSEN2	80746	-2.07853	0.00844638	0.0530457	1507
LYRM1	57149	-2.07652	0.00951055	0.0558922	1508
C21orf37	54076	-2.07641	0.00032529	0.0208362	1509
SLC5A7	60482	-2.07595	0.000300274	0.0206481	1510
RPL13AP17	399670	-2.07501	0.00042616	0.0214402	1511
TYW1	55253	-2.07473	0.00271355	0.0349816	1512
HERC2P2	400322	-2.07444	0.00455832	0.0415583	1513
EPHA2	1969	-2.07333	0.00918153	0.0550965	1514
TCTN3	26123	-2.07314	0.005021	0.0431108	1515
RBP3	5949	-2.07295	0.000275092	0.0205392	1516
ECHDC1	55862	-2.07162	0.00241712	0.0336046	1517
DDHD1	80821	-2.07157	0.000259017	0.0201551	1518
TIPIN	54962	-2.07063	0.00328865	0.0372358	1519
KIAA1704	55425	-2.0704	0.0096322	0.0561615	1520
KY	339855	-2.07018	0.0132957	0.06473	1521
MAST1	22983	-2.06909	0.00250069	0.0339533	1522
ROR2	4920	-2.06897	0.0130959	0.0643402	1523
RAD52	5893	-2.06894	0.00776861	0.051454	1524
TNRC6A	27327	-2.06844	0.00579035	0.0455291	1525
RRAS	6237	-2.06843	0.0065421	0.047875	1526
FANCE	2178	-2.06732	0.000553652	0.0224058	1527
CYP1A2	1544	-2.06694	0.0230005	0.0849949	1528
CAMK2A	815	-2.06593	0.00978358	0.0565019	1529
EIF3C	8663	-2.0647	0.0153039	0.0695745	1530
IP6K3	117283	-2.06412	0.00220373	0.0328956	1531
AS3MT	57412	-2.06402	0.006065	0.0465906	1532
LLGL2	3993	-2.06186	0.0113136	0.0601982	1533
SLC35F1	222553	-2.0616	0.00180616	0.0311984	1534
C1orf43	25912	-2.06156	0.00939363	0.0555696	1535
CNTLN	54875	-2.06149	0.00739016	0.0503056	1536
SLMO1	10650	-2.06127	0.0070282	0.0492533	1537
CHCHD3	54927	-2.0601	0.00154848	0.0295757	1538
KCNT1	57582	-2.05983	0.00682063	0.0486226	1539
EPB41L2	2037	-2.05965	0.0133073	0.0647493	1540
WDSUB1	151525	-2.05955	0.00206645	0.0324444	1541
FECH	2235	-2.05867	0.00292155	0.0360819	1542
SEC61B	10952	-2.05853	0.00940563	0.0555905	1543
ARHGEF5	7984	-2.0584	0.0024741	0.0338191	1544
IGF2BP1	10642	-2.057	0.00378575	0.0387843	1545
DSG1	1828	-2.05686	0.00254893	0.0340393	1546
TRPV6	55503	-2.05649	0.00315327	0.0367324	1547
XCR1	2829	-2.05637	0.0401132	0.11454	1548
TRIM26	7726	-2.05624	0.0152736	0.0695282	1549
LRRC18	474354	-2.05619	0.016189	0.0714596	1550
UBQLN1	29979	-2.05549	0.00720066	0.0497659	1551
TYMP	1890	-2.05528	0.0022034	0.0328956	1552
HDAC10	83933	-2.05419	0.00329897	0.0372373	1553
COX7C	1350	-2.05306	0.0194083	0.0779935	1554
SLC2A3P2	391045	-2.05191	0.0102085	0.0573649	1555
ITGAM	3684	-2.05165	0.00428846	0.0406198	1556
ADAM7	8756	-2.05164	0.000269205	0.0204877	1557
SYNRG	11276	-2.05162	0.0128142	0.0635444	1558
CAMKV	79012	-2.05154	0.00937268	0.0555577	1559
CD200	4345	-2.05147	0.00352803	0.037794	1560
SLC4A5	57835	-2.05065	0.00935657	0.055517	1561
C6orf201	404220	-2.05028	0.0215541	0.0819705	1562
TGFB3	7043	-2.04981	0.00419037	0.0402464	1563
KCND3	3752	-2.04957	0.00058082	0.0227812	1564
CXXC5	51523	-2.04948	0.0100435	0.0570926	1565
ASNS	440	-2.04882	0.0171875	0.0734566	1566
CMC1	152100	-2.04871	0.013795	0.0660439	1567
EDA	1896	-2.04859	0.00884035	0.0542115	1568
C2orf15	150590	-2.04751	0.000133959	0.0176031	1569
AMDHD1	144193	-2.04748	0.00748721	0.0504204	1570
SLC29A1	2030	-2.04699	0.0147942	0.0685172	1571
CLNS1A	1207	-2.04622	0.00340846	0.0375141	1572
OR13D1	286365	-2.04608	0.00353021	0.0377968	1573
PCYT1A	5130	-2.04557	0.0034561	0.0376787	1574
NLGN4X	57502	-2.04504	0.0113078	0.0601982	1575
PZP	5858	-2.0445	0.0100247	0.0570666	1576
STAB2	55576	-2.04348	0.0219697	0.0828478	1577
ATP1A1	476	-2.04226	0.00259506	0.0343066	1578
RSBN1L	222194	-2.04147	0.00257116	0.0341971	1579
CECR5	27440	-2.03976	0.00276416	0.0352051	1580
ANO5	203859	-2.03935	0.0121274	0.0618595	1581
CCDC75	253635	-2.03842	0.00702681	0.0492533	1582
ANKRD33	341405	-2.03735	0.0153711	0.0696368	1583
IFRD1	3475	-2.03713	0.0148483	0.0686755	1584
RNASEH2B	79621	-2.03623	0.000302782	0.0206481	1585
BAAT	570	-2.03621	0.00256002	0.034118	1586
ADAMTS9	56999	-2.03607	0.00341154	0.0375141	1587
ZFP37	7539	-2.03576	0.000103287	0.016633	1588
CPNE9	151835	-2.03576	0.0210256	0.081013	1589
ST8SIA4	7903	-2.03563	0.0169058	0.0728144	1590
DHCR7	1717	-2.0345	0.00229144	0.0329534	1591
GYG1	2992	-2.03377	0.00373756	0.0386549	1592
HEPH	9843	-2.03324	0.0015394	0.0295087	1593
NWD1	284434	-2.03289	0.000382813	0.0208362	1594
IRS1	3667	-2.03275	0.00277722	0.0352548	1595
TAF1D	79101	-2.03202	0.00109651	0.0273293	1596
SLC39A8	64116	-2.032	0.0168599	0.0727349	1597
DEPDC7	91614	-2.03159	0.00938034	0.0555577	1598
EFCAB6	64800	-2.03148	0.0112417	0.0600664	1599
SNX17	9784	-2.03143	0.0150649	0.0691011	1600
TGFBR1	7046	-2.03094	0.000729015	0.0239564	1601
TRIM17	51127	-2.03031	0.0141539	0.0669562	1602
SCAI	286205	-2.03024	0.0119656	0.0614842	1603
HLA-DQA1	3117	-2.03	0.00969364	0.0562968	1604
TACC3	10460	-2.0296	0.0108803	0.0590477	1605
THBS1	7057	-2.02917	0.0064697	0.0477667	1606
FLI1	2313	-2.02816	0.00148753	0.0292622	1607
SLC17A4	10050	-2.02772	0.0270523	0.0927075	1608
STT3B	201595	-2.02758	0.00822586	0.0524555	1609
RNASET2	8635	-2.02741	0.000150047	0.0177712	1610
ORAI2	80228	-2.02734	0.00415207	0.0401779	1611
NACAP1	83955	-2.02707	0.0098773	0.0568413	1612
SCPEP1	59342	-2.02677	0.00251321	0.0339533	1613
PAGE3	139793	-2.0266	0.0127487	0.0633309	1614
C2orf85	285093	-2.02585	1.3157e-05	0.0127209	1615
MANEA	79694	-2.02576	0.0118118	0.0612479	1616
DNAJB7	150353	-2.02566	0.00866976	0.0536882	1617
SIRT1	23411	-2.02482	0.000663035	0.0231734	1618
EZR	7430	-2.02452	2.64727e-05	0.012986	1619
GSK3A	2931	-2.02308	0.00618136	0.0470065	1620
FUT8	2530	-2.02242	0.0178368	0.0746795	1621
WFDC9	259240	-2.02202	0.00999426	0.0570579	1622
FEZF1	389549	-2.0218	0.0013543	0.0284289	1623
AQP6	363	-2.02149	0.00365375	0.0382064	1624
BRSK1	84446	-2.02013	0.00312328	0.036682	1625
FCHSD1	89848	-2.01945	0.0107368	0.058642	1626
MCART2	147407	-2.01943	0.0106579	0.0584632	1627
C1orf175	374977	-2.01857	0.00156663	0.0297104	1628
RASGRF2	5924	-2.01855	0.0281341	0.0944147	1629
MLPH	79083	-2.01826	0.0269628	0.0925352	1630
UGGT2	55757	-2.01823	0.00607018	0.0465924	1631
UHMK1	127933	-2.01777	0.0033607	0.0373725	1632
DOT1L	84444	-2.01765	0.00948108	0.0558355	1633
BRAP	8315	-2.01759	0.039262	0.113225	1634
KIAA0892	23383	-2.01715	0.00851994	0.0531879	1635
MSMB	4477	-2.01684	0.0114829	0.0605616	1636
CYP11A1	1583	-2.01642	0.0232396	0.0852394	1637
YES1	7525	-2.01572	0.00071849	0.0239079	1638
APOB	338	-2.01496	0.0281874	0.094474	1639
MYO1C	4641	-2.01437	0.0137895	0.0660439	1640
HINT3	135114	-2.01387	0.00944488	0.0557223	1641
FIGNL1	63979	-2.01385	0.00250097	0.0339533	1642
EXOSC1	51013	-2.01334	0.0222716	0.0833762	1643
TDO2	6999	-2.01333	0.00986896	0.0568128	1644
IFITM3	10410	-2.013	0.0031979	0.03697	1645
RSPH1	89765	-2.01272	0.00150533	0.0292907	1646
RNASEH2C	84153	-2.01267	0.00825381	0.052514	1647
TNPO2	30000	-2.01243	0.00646302	0.0477662	1648
DEFB132	400830	-2.0111	0.0077624	0.0514474	1649
TCHP	84260	-2.01101	0.00112509	0.0273784	1650
PDGFRA	5156	-2.01101	0.0076135	0.0508539	1651
HNRNPA1	3178	-2.01095	0.0089381	0.0545331	1652
FBLN7	129804	-2.01081	0.0192877	0.0778607	1653
XPNPEP1	7511	-2.01056	0.0270832	0.0927605	1654
PCDHGB4	8641	-2.01032	0.000334881	0.0208362	1655
COX7AP2	1348	-2.00968	0.00572452	0.0453703	1656
SNAP23	8773	-2.00932	0.00872884	0.0538342	1657
SCEL	8796	-2.00927	0.00924529	0.0552267	1658
LTBP1	4052	-2.00919	0.00346094	0.0376841	1659
LIAS	11019	-2.00901	0.0136709	0.0657876	1660
LUZP2	338645	-2.00842	0.00825633	0.052514	1661
TBX19	9095	-2.0084	0.0141758	0.0669883	1662
ATG4B	23192	-2.00802	0.00247351	0.0338191	1663
TRIM2	23321	-2.0071	0.0167959	0.0725858	1664
KRTAP19-3	337970	-2.00606	0.00126067	0.0277644	1665
EXOSC7	23016	-2.00598	0.00373979	0.0386549	1666
STXBP3	6814	-2.00541	0.0119151	0.0613847	1667
RND2	8153	-2.0048	0.0023306	0.0331067	1668
PLAC2	257000	-2.00454	0.00989983	0.0569008	1669
ZAP70	7535	-2.0044	0.000120565	0.0171859	1670
C5orf22	55322	-2.00373	0.00941385	0.0556224	1671
SRGAP1	57522	-2.00274	0.00707829	0.0494402	1672
KRT71	112802	-2.00269	0.000551939	0.0224058	1673
OSGEPL1	64172	-2.00226	0.00960314	0.0560943	1674
DCTN3	11258	-2.00184	0.0147368	0.0683154	1675
PF4V1	5197	-2.0018	0.00178719	0.0310861	1676
DIP2A	23181	-2.00103	0.00543276	0.0442135	1677
PRKD1	5587	-2.00094	0.00406157	0.0397911	1678
SP100	6672	-2.00089	0.00787399	0.0515705	1679
HTR1D	3352	-2.00084	0.0162967	0.071638	1680
AP1M1	8907	-2.0002	0.000166816	0.0182712	1681
LIM2	3982	-2.00007	0.0799781	0.17612	1682
FAM182A	284800	-1.99921	0.00397505	0.0395171	1683
TMEM50A	23585	-1.99905	0.0157549	0.0704663	1684
VANGL1	81839	-1.99901	0.00600011	0.0464599	1685
HHATL	57467	-1.99888	0.00628406	0.0473404	1686
PPP1R3A	5506	-1.99867	0.0240987	0.0870268	1687
PET112L	5188	-1.99827	0.00297051	0.0362548	1688
XKR9	389668	-1.9978	0.0150435	0.0690849	1689
DDX19A	55308	-1.9969	0.00192562	0.0318689	1690
CRYZ	1429	-1.99673	0.0258202	0.0903043	1691
C14orf145	145508	-1.99668	0.000969554	0.0263598	1692
C2orf34	79823	-1.99668	0.00470171	0.0421252	1693
DNM3	26052	-1.99605	0.00228998	0.0329534	1694
GPNMB	10457	-1.99595	0.0349244	0.106234	1695
CXorf61	203413	-1.99531	0.00234267	0.0331965	1696
MYOM3	127294	-1.99417	0.00339811	0.0375141	1697
DLST	1743	-1.99324	0.00424755	0.0403681	1698
C1orf100	200159	-1.99321	0.00937827	0.0555577	1699
CD1B	910	-1.99304	0.0122224	0.0621238	1700
HIATL2	84278	-1.99248	0.000855492	0.0254271	1701
EXOC6	54536	-1.99242	0.00334973	0.0373664	1702
OR4C3	256144	-1.99106	0.0114149	0.060435	1703
GLRX2	51022	-1.98969	0.0123515	0.0623456	1704
RPS4Y1	6192	-1.98955	0.00675294	0.0484233	1705
NRK	203447	-1.98805	0.00849286	0.0531162	1706
ZNF227	7770	-1.98689	0.052133	0.133801	1707
KIR2DS4	3809	-1.98634	0.0309054	0.0993277	1708
SLC25A40	55972	-1.9861	0.00807534	0.0521766	1709
AHSA2	130872	-1.98572	0.00466021	0.0419947	1710
UMOD	7369	-1.98552	0.0165398	0.0720956	1711
CENPC1	1060	-1.98548	0.000313326	0.0208362	1712
ABCF1	23	-1.98492	0.0016416	0.0301547	1713
MYH1	4619	-1.98468	0.00205331	0.0324042	1714
PCCB	5096	-1.98414	0.0164464	0.0719588	1715
RPL17P5	388132	-1.98365	0.00144294	0.0289927	1716
SERTAD4	56256	-1.98312	0.00670684	0.0483068	1717
GALP	85569	-1.98279	0.00607514	0.0466017	1718
SAP30L	79685	-1.98256	0.0324112	0.10181	1719
MED17	9440	-1.98215	8.67979e-05	0.016633	1720
ZNF117	7670	-1.98205	0.0044458	0.0411713	1721
SAMD13	148418	-1.98188	0.00956722	0.0560943	1722
RETNLB	84666	-1.98166	0.00960254	0.0560943	1723
SDCCAG8	10806	-1.98136	0.00918229	0.0550965	1724
CCAR1	55749	-1.98035	0.0191307	0.0775259	1725
TLK1	9874	-1.97943	0.0176624	0.0743383	1726
KIF16B	55614	-1.9794	0.00900029	0.0547363	1727
ZNF79	7633	-1.97925	0.0201125	0.0792083	1728
VPS11	55823	-1.97914	0.00893375	0.0545331	1729
TBL1XR1	79718	-1.97887	0.000256535	0.0201457	1730
SERF1B	728492	-1.9782	0.00214605	0.0326355	1731
ATG10	83734	-1.97774	0.00526479	0.0439356	1732
SLC25A24	29957	-1.97748	0.0193022	0.0778674	1733
AGA	175	-1.97696	0.0105177	0.0580548	1734
IFNAR1	3454	-1.97674	0.00522819	0.0438055	1735
NDUFB8	4714	-1.97559	0.0155469	0.0700126	1736
TMEM59	9528	-1.97518	0.0182672	0.0755803	1737
MMRN2	79812	-1.97371	0.00759721	0.0508312	1738
ZNF322A	79692	-1.97323	0.00466631	0.0419947	1739
LRRFIP2	9209	-1.9731	0.00122541	0.0277644	1740
DBNL	28988	-1.97232	0.00293508	0.036181	1741
KIAA0101	9768	-1.97219	0.0128326	0.0635537	1742
NDN	4692	-1.97213	0.00582809	0.0457497	1743
GRAP2	9402	-1.97161	0.00785855	0.0515705	1744
CCDC71	64925	-1.97156	0.0362207	0.108552	1745
CHD7	55636	-1.97105	0.0204399	0.0799545	1746
ERAP2	64167	-1.97101	0.0187112	0.0765975	1747
ASZ1	136991	-1.97088	0.0140705	0.0667587	1748
DEDD	9191	-1.97051	0.0193597	0.077925	1749
PPHLN1	51535	-1.96965	0.000385514	0.0208362	1750
HOXC9	3225	-1.96799	0.0197989	0.0785539	1751
ALMS1	7840	-1.96774	0.00524385	0.0438717	1752
SPRR4	163778	-1.96744	0.00138157	0.0286138	1753
PRM3	58531	-1.96693	0.0194555	0.0780127	1754
FAM135A	57579	-1.96656	0.0132454	0.064608	1755
DOK5	55816	-1.96643	0.00308973	0.0365873	1756
KIF11	3832	-1.96622	0.00459539	0.0417516	1757
MRAP2	112609	-1.96599	0.0045082	0.0413499	1758
C21orf57	54059	-1.96585	0.000935946	0.0260571	1759
JAK1	3716	-1.96579	0.00124729	0.0277644	1760
CDS1	1040	-1.96525	0.019212	0.0777433	1761
SRGAP3	9901	-1.96517	0.00273332	0.0350886	1762
ICAM3	3385	-1.96445	0.000427115	0.0214402	1763
C21orf7	56911	-1.96415	0.00350743	0.0377581	1764
ESYT2	57488	-1.96377	0.00100671	0.0265638	1765
FAM40B	57464	-1.96357	0.0102532	0.0574539	1766
CYC1	1537	-1.96348	0.0130304	0.0641464	1767
C6	729	-1.96336	0.0314805	0.100196	1768
EBAG9	9166	-1.96268	0.0101596	0.0573136	1769
MINA	84864	-1.96246	0.00651585	0.0478441	1770
NDUFB2	4708	-1.96154	0.00796103	0.0518229	1771
PLK4	10733	-1.96123	0.000622502	0.0231445	1772
WT1	7490	-1.96096	0.00306942	0.0365123	1773
NEURL4	84461	-1.96088	0.0251539	0.0890461	1774
ABLIM2	84448	-1.96037	0.00229946	0.0329634	1775
SH3GL2	6456	-1.96036	0.00823928	0.0524943	1776
ZNF83	55769	-1.96004	0.0197039	0.0783822	1777
ZSCAN21	7589	-1.95991	0.0011178	0.0273559	1778
HORMAD1	84072	-1.95982	0.00131893	0.028075	1779
SLC25A36	55186	-1.95966	0.00875327	0.0539005	1780
FN1	2335	-1.95948	0.0214347	0.0816739	1781
IFT88	8100	-1.95941	0.00490938	0.0428477	1782
DPYS	1807	-1.95894	0.0240706	0.0869602	1783
PPP4R1	9989	-1.95886	0.00527301	0.043952	1784
PLA2G12B	84647	-1.95859	0.00241366	0.0336046	1785
IMPG1	3617	-1.9585	0.000588124	0.0228199	1786
SCO1	6341	-1.95816	0.0321582	0.101295	1787
SLC35A1	10559	-1.95808	0.00484489	0.0425569	1788
CCL13	6357	-1.95783	0.00132543	0.0281526	1789
RBM12B	389677	-1.95781	0.00504561	0.0431108	1790
DNAJC10	54431	-1.95768	0.00571852	0.0453671	1791
CENPL	91687	-1.95696	0.0107371	0.058642	1792
SLC25A33	84275	-1.95529	0.00329789	0.0372373	1793
ERF	2077	-1.95527	0.0183108	0.0756655	1794
ACSS1	84532	-1.95521	0.00188171	0.0315973	1795
AGPAT4	56895	-1.95514	0.011836	0.061293	1796
ZBTB6	10773	-1.95492	0.00831274	0.0526518	1797
PUS1	80324	-1.95409	0.00870352	0.053763	1798
BEX2	84707	-1.95391	0.0252461	0.0892783	1799
ZAN	7455	-1.95386	0.00399958	0.0396143	1800
ZCRB1	85437	-1.95365	0.014481	0.0677349	1801
ASH2L	9070	-1.95359	0.0292307	0.0962522	1802
BAT3	7917	-1.95345	0.00829671	0.052591	1803
TUB	7275	-1.95251	0.000543321	0.0223496	1804
CSAG1	158511	-1.95243	0.013085	0.0643031	1805
MPV17	4358	-1.95185	0.0186658	0.0764908	1806
CD164L2	388611	-1.95149	0.0275192	0.0934582	1807
RIPK3	11035	-1.95141	0.00700303	0.0492285	1808
SNAP25	6616	-1.95134	0.000120925	0.0171859	1809
ZMAT4	79698	-1.95093	0.00176087	0.0310174	1810
DGKB	1607	-1.9508	0.000845754	0.0254271	1811
TGFA	7039	-1.95034	0.0470337	0.125689	1812
PPP1R1C	151242	-1.95032	0.00894345	0.0545434	1813
SGPP1	81537	-1.95019	0.0205989	0.0801594	1814
CFC1	55997	-1.94975	0.00334119	0.0373557	1815
KCNC4	3749	-1.94933	0.00370132	0.0384753	1816
HIGD1B	51751	-1.94883	0.00209016	0.0325414	1817
RPL7	6129	-1.94874	0.0126511	0.0631626	1818
CRTC3	64784	-1.9485	0.00448868	0.0413407	1819
C6orf118	168090	-1.94662	0.0114011	0.0604269	1820
APOL3	80833	-1.94603	0.000859611	0.0254411	1821
ZBTB4	57659	-1.94504	0.0261615	0.0909923	1822
C17orf80	55028	-1.94464	0.00185729	0.0315323	1823
DOCK9	23348	-1.94426	0.00111785	0.0273559	1824
NPC1L1	29881	-1.9442	0.0191581	0.0776048	1825
PABPC1	26986	-1.94391	0.000989792	0.0265285	1826
PCNP	57092	-1.94388	0.00200583	0.032245	1827
TSNAX	7257	-1.94287	0.00350016	0.0377416	1828
FAM12A	10876	-1.94115	0.00619773	0.0470225	1829
RNF24	11237	-1.94094	0.00448511	0.0413305	1830
MPP7	143098	-1.94069	0.00304076	0.0364243	1831
PIPOX	51268	-1.94026	0.00868046	0.0536995	1832
CEBPE	1053	-1.94022	0.0472212	0.126002	1833
TAF7L	54457	-1.94007	0.000910712	0.0257485	1834
TMEM132B	114795	-1.93993	0.00323103	0.0371114	1835
MAGEA6	4105	-1.93963	0.00863169	0.0535703	1836
DSCR6	53820	-1.93893	0.0183581	0.0757522	1837
NAV1	89796	-1.93866	0.0144983	0.0677513	1838
GIPC2	54810	-1.93859	0.00711574	0.049535	1839
AGBL5	60509	-1.9384	0.00144646	0.0290025	1840
PHKG1	5260	-1.93798	0.0137294	0.0659725	1841
ZNF582	147948	-1.9379	0.00276009	0.0352051	1842
PANK3	79646	-1.93732	0.00862922	0.0535703	1843
OS9	10956	-1.93555	0.0115858	0.0606656	1844
SESN1	27244	-1.93523	0.00402447	0.0396269	1845
FAM19A5	25817	-1.93492	0.000632135	0.0231734	1846
FABP3	2170	-1.93462	0.0112026	0.0599549	1847
DIRAS1	148252	-1.93452	0.0116957	0.0609423	1848
ZNF570	148268	-1.93294	0.00228665	0.0329534	1849
TIA1	7072	-1.9329	0.000533111	0.0221487	1850
AGPS	8540	-1.93179	0.00586162	0.0458304	1851
ERBB3	2065	-1.93103	0.00702905	0.0492533	1852
IPO4	79711	-1.93056	0.0292985	0.0964111	1853
EBF1	1879	-1.92963	0.0266384	0.091908	1854
SERPINA2	390502	-1.92924	0.0154398	0.0698496	1855
GEMIN5	25929	-1.92923	0.0055508	0.0447309	1856
HEMGN	55363	-1.92807	0.036003	0.108146	1857
PMPCB	9512	-1.92799	0.00851564	0.0531879	1858
ADAM12	8038	-1.92751	0.00584878	0.045817	1859
CTH	1491	-1.92707	0.0225574	0.0840509	1860
UMPS	7372	-1.92681	0.00230364	0.0329949	1861
GORASP2	26003	-1.92669	0.00276	0.0352051	1862
HYOU1	10525	-1.92653	0.00797279	0.0518769	1863
KRTAP10-7	386675	-1.9263	0.038516	0.111991	1864
OR52I2	143502	-1.92565	0.0127724	0.0634106	1865
C14orf53	440184	-1.92556	0.00923305	0.0551995	1866
XIRP2	129446	-1.92525	0.00335564	0.0373725	1867
PI3	5266	-1.92476	0.0218908	0.0827243	1868
DGCR8	54487	-1.92449	0.00263318	0.0344868	1869
PLEKHO1	51177	-1.92411	0.00807307	0.0521766	1870
IGF1R	3480	-1.92394	0.00213356	0.0326355	1871
FADS1	3992	-1.92314	0.00658124	0.0479731	1872
MYB	4602	-1.92308	0.00988129	0.0568413	1873
KRTAP4-7	85287	-1.92289	0.0117463	0.06109	1874
PDZRN4	29951	-1.92251	0.0049932	0.0430823	1875
HGS	9146	-1.92231	0.00992765	0.0569676	1876
HELQ	113510	-1.92212	0.00109932	0.0273559	1877
ZNF581	51545	-1.92156	0.0139236	0.0663718	1878
UBE2Z	65264	-1.92154	0.0317181	0.100671	1879
POLG2	11232	-1.92073	0.0126904	0.0632441	1880
ALKBH2	121642	-1.92068	0.0122596	0.0621819	1881
TNS4	84951	-1.92013	0.00920535	0.0551342	1882
BRD7	29117	-1.91851	0.0144034	0.0675434	1883
IPP	3652	-1.91847	0.00123602	0.0277644	1884
CPT1B	1375	-1.91835	0.00331406	0.0373237	1885
RBM23	55147	-1.91802	0.0113213	0.0601982	1886
FANCL	55120	-1.91767	0.0297987	0.0972454	1887
EED	8726	-1.91737	0.00671764	0.0483068	1888
SNX5	27131	-1.91663	0.0298518	0.0973552	1889
PIK3C2G	5288	-1.9163	0.00977039	0.0564852	1890
PDCD6IP	10015	-1.91599	0.0212649	0.0814492	1891
GAP43	2596	-1.91504	0.0253421	0.0894392	1892
CXCL11	6373	-1.91499	0.0186485	0.0764677	1893
DUOXA1	90527	-1.91452	0.00568348	0.0452439	1894
MAP3K15	389840	-1.91451	0.00111305	0.0273559	1895
MTSS1L	92154	-1.91362	0.00295877	0.0362548	1896
LRAT	9227	-1.91355	0.0200264	0.0790272	1897
CHIA	27159	-1.9135	0.011431	0.060455	1898
GTPBP3	84705	-1.9134	0.00546123	0.0443437	1899
CDKL3	51265	-1.91314	0.0023594	0.0332802	1900
TRIT1	54802	-1.91291	0.0193428	0.077925	1901
PRDX4	10549	-1.91147	0.00845802	0.0530605	1902
STMN4	81551	-1.91059	0.00361735	0.0380177	1903
SLC16A10	117247	-1.91	0.00155689	0.0296466	1904
DTWD1	56986	-1.90975	0.00679718	0.0485608	1905
POLR2D	5433	-1.90899	0.0142574	0.0671831	1906
ONECUT1	3175	-1.90891	0.0120841	0.0618488	1907
CST9	128822	-1.90854	0.0129419	0.0638384	1908
CYorf15A	246126	-1.90806	0.0118979	0.0613745	1909
NUDT5	11164	-1.90784	0.0187723	0.0767359	1910
BCOR	54880	-1.90783	0.00390019	0.0392254	1911
STRN4	29888	-1.90779	0.000920173	0.0258369	1912
CSE1L	1434	-1.90741	0.00419832	0.0402495	1913
FAM72A	389835	-1.90672	0.00110737	0.0273559	1914
DDX4	54514	-1.90671	0.00395406	0.0394425	1915
CLDND1	56650	-1.90663	0.0248989	0.0886529	1916
PPM1D	8493	-1.90644	0.00611219	0.0467874	1917
EPHB1	2047	-1.90626	0.00363439	0.0380848	1918
NAGK	55577	-1.9061	0.0170848	0.0731605	1919
EMILIN1	11117	-1.90565	0.00251695	0.0339688	1920
PIGS	94005	-1.90533	0.0141092	0.0668363	1921
FGFR1OP	11116	-1.90521	0.0426763	0.118645	1922
MCM2	4171	-1.90496	0.00497915	0.0430645	1923
LCA5	167691	-1.90494	0.0126824	0.0632276	1924
ACSBG1	23205	-1.90435	0.000807873	0.0251167	1925
PPP2R2B	5521	-1.90431	0.00207063	0.0324444	1926
PSMD10	5716	-1.90428	0.0303458	0.098266	1927
CLK3	1198	-1.90401	0.0207665	0.0804972	1928
C16orf62	57020	-1.90361	0.0128924	0.0637217	1929
NKAP	79576	-1.90334	0.00915193	0.0550317	1930
DNAH10	196385	-1.9031	0.00263285	0.0344868	1931
GCC1	79571	-1.903	0.00289147	0.0358451	1932
SERPINA12	145264	-1.90268	0.00169582	0.030456	1933
ACER1	125981	-1.90248	0.00511425	0.0433579	1934
GAS2L2	246176	-1.90184	0.00836918	0.0529228	1935
FCRL3	115352	-1.90143	0.00130376	0.0279395	1936
ZBED1	9189	-1.90133	0.0061598	0.0469149	1937
DLAT	1737	-1.90024	0.00503288	0.0431108	1938
RARS2	57038	-1.89985	0.0103218	0.0575379	1939
LXN	56925	-1.89837	0.00534547	0.043952	1940
NUTF2	10204	-1.8978	0.00813704	0.0522673	1941
CARD16	114769	-1.89746	0.0102715	0.0574884	1942
DACT1	51339	-1.89743	0.0029344	0.036181	1943
TRAM1L1	133022	-1.89724	0.0130851	0.0643031	1944
WDR85	92715	-1.8967	0.00233924	0.0331956	1945
C1orf198	84886	-1.89564	0.0166846	0.0723561	1946
C10orf11	83938	-1.89531	0.00252714	0.0339782	1947
ZBTB24	9841	-1.89511	0.00952682	0.0559438	1948
MAPK8	5599	-1.89467	0.00417758	0.0402464	1949
BTD	686	-1.89452	0.0153782	0.0696368	1950
IGFL3	388555	-1.89427	0.0289091	0.095769	1951
TMEM74	157753	-1.8924	0.0268766	0.0923578	1952
RPS6KA1	6195	-1.89228	0.0025859	0.0342303	1953
FMOD	2331	-1.89189	0.000719263	0.0239079	1954
CCDC110	256309	-1.89178	0.0180137	0.0749721	1955
ZNF18	7566	-1.89079	0.00144959	0.0290079	1956
ZNF333	84449	-1.89027	0.0245585	0.0878693	1957
SVOPL	136306	-1.89015	0.0115048	0.0605616	1958
PSORS1C2	170680	-1.88978	0.00672241	0.0483068	1959
SLITRK4	139065	-1.88953	0.0134137	0.0650727	1960
MAK10	60560	-1.88921	0.00124084	0.0277644	1961
ZNF643	65243	-1.88921	0.0400184	0.114369	1962
NEK3	4752	-1.88871	0.00701178	0.0492503	1963
FIBIN	387758	-1.8884	0.00620119	0.0470225	1964
NNT	23530	-1.88793	0.00124413	0.0277644	1965
ZFAND5	7763	-1.88785	0.0204634	0.0799985	1966
ANP32C	23520	-1.88771	7.17142e-05	0.016633	1967
SLCO4A1	28231	-1.88754	0.0132839	0.06473	1968
CNKSR3	154043	-1.88746	0.00643634	0.0476763	1969
LIN28B	389421	-1.88742	0.00166172	0.0302719	1970
MTNR1A	4543	-1.88656	0.0164624	0.071965	1971
ZNF569	148266	-1.88608	0.00169201	0.030456	1972
SLC25A18	83733	-1.88547	0.0176904	0.0743617	1973
ALG1L	200810	-1.88531	0.0384646	0.111939	1974
SH2D4A	63898	-1.8851	0.00321573	0.0370773	1975
STAM2	10254	-1.88501	0.0076402	0.0509556	1976
SPRR3	6707	-1.88463	0.00774069	0.0513506	1977
CLEC12A	160364	-1.88459	0.013889	0.0663033	1978
ADRBK1	156	-1.88335	0.0237205	0.0862171	1979
C20orf71	128861	-1.88254	0.00202197	0.0322493	1980
USMG5	84833	-1.88221	0.000376527	0.0208362	1981
GNG7	2788	-1.88141	0.00642339	0.0476696	1982
SIPA1L1	26037	-1.88137	0.000688009	0.0234625	1983
SYNE1	23345	-1.88068	0.00268943	0.0347615	1984
SIRT6	51548	-1.88013	0.0381892	0.111502	1985
LGALS14	56891	-1.87928	0.00893049	0.0545331	1986
E2F4	1874	-1.87864	0.0140979	0.066815	1987
RNF168	165918	-1.87851	0.000686077	0.0234372	1988
RRP1B	23076	-1.87846	0.0280815	0.0943175	1989
MRP63	78988	-1.87835	0.0127241	0.0632855	1990
ARHGAP20	57569	-1.87829	0.0193546	0.077925	1991
KIAA0494	9813	-1.87821	0.00744429	0.0504159	1992
SENP3	26168	-1.87819	0.001233	0.0277644	1993
NAV3	89795	-1.87817	0.0100395	0.0570926	1994
GFM1	85476	-1.87813	0.0128088	0.0635444	1995
RABGGTB	5876	-1.87789	0.0115314	0.0605793	1996
C4orf22	255119	-1.87766	0.0227162	0.0844509	1997
CPNE5	57699	-1.87741	0.00339857	0.0375141	1998
KIAA0196	9897	-1.87708	0.00927269	0.0553023	1999
[truncated: 14,236 more rows]

## Sheet: IRINOTECAN
Gene Symbol	WDC Fitness Score	FDR	Rank
MCF2	-10.8142	0.000555407	1
C1GALT1	-10.5516	0.000666293	2
RPE	-10.5078	0.000686832	3
CHAF1A	-10.4104	0.000734797	4
SCN1A	-10.2413	0.000826145	5
RANBP9	-10.1966	0.000852166	6
COQ6	-10.1638	0.000871778	7
SUV39H1	-10.0712	0.00092954	8
BTLA	-9.83517	0.00109476	9
PRPF19	-9.6685	0.00122883	10
PRKDC	-9.61486	0.00127538	11
TRAF3IP1	-9.51948	0.00136255	12
CACNA1S	-9.51688	0.001365	13
IL17F	-9.51688	0.001365	14
VWF	-9.49989	0.00138118	15
C1QL1	-9.40195	0.0014782	16
GAS1	-9.39017	0.00149031	17
PAPSS1	-9.37495	0.00150611	18
SCNN1B	-9.36343	0.00151819	19
CDK5R1	-9.3194	0.00156524	20
IL3	-9.26318	0.00162744	21
IL21	-9.25229	0.00163977	22
XK	-9.11822	0.00179947	23
NLN	-9.1079	0.00181238	24
IKZF2	-9.08353	0.00184325	25
ATOH1	-9.08119	0.00184624	26
ISG15	-9.06053	0.00187287	27
LPHN3	-9.0299	0.00191307	28
BCAT1	-9.01525	0.00193259	29
BNIP2	-9.01341	0.00193506	30
KRT19	-8.97039	0.00199362	31
NR3C1	-8.97039	0.00199362	32
NDUFA10	-8.96087	0.00200682	33
COL5A3	-8.95513	0.00201483	34
HHIP	-8.90833	0.00208125	35
CCL15	-8.90038	0.00209275	36
CD99	-8.83829	0.00218479	37
POLR2B	-8.81628	0.00221838	38
FST	-8.79286	0.00225469	39
ATP5D	-8.78712	0.00226367	40
MPPED2	-8.7864	0.0022648	41
RPIA	-8.78208	0.00227159	42
CSK	-8.76248	0.00230266	43
ATP6V0A1	-8.73593	0.00234543	44
HK1	-8.71795	0.00237484	45
ITGB6	-8.71342	0.00238231	46
PAG1	-8.71342	0.00238231	47
FABP3	-8.71039	0.00238732	48
SKP1A	-8.70797	0.00239134	49
CNTFR	-8.70318	0.00239929	50
LRWD1	-8.672	0.0024517	51
TRH	-8.66967	0.00245567	52
AOX1	-8.66169	0.00246928	53
SULT1E1	-8.65557	0.00247979	54
HTR1A	-8.64371	0.00250025	55
IFNA14	-8.63176	0.00252105	56
SST	-8.62575	0.00253158	57
CLCN7	-8.62092	0.00254007	58
UGT1A4	-8.60413	0.00256979	59
TGFB1I1	-8.56688	0.00263701	60
HLA-A	-8.51948	0.00272509	61
MET	-8.51428	0.00273493	62
PTGDR	-8.51428	0.00273493	63
ST6GALNAC3	-8.5047	0.00275315	64
PTPN11	-8.49857	0.00276487	65
APOA1	-8.4933	0.002775	66
LOC391656	-8.48482	0.00279136	67
WWP1	-8.42706	0.00290537	68
CBX3	-8.42013	0.00291937	69
XAB2	-8.37495	0.00301223	70
IREB2	-8.36536	0.00303232	71
TAF2	-8.36054	0.00304247	72
MST1R	-8.34598	0.00307333	73
MTNR1B	-8.3293	0.00310906	74
PACAP	-8.32535	0.00311759	75
PAH	-8.32238	0.00312402	76
PMM1	-8.3194	0.00313048	77
MEFV	-8.30542	0.00316095	78
PHCA	-8.27842	0.00322068	79
RPL14	-8.26472	0.0032514	80
SIN3A	-8.25645	0.00327011	81
PFKM	-8.24916	0.00328666	82
UVRAG	-8.24244	0.00330201	83
FCER2	-8.23659	0.00331543	84
ATP6V1A	-8.22799	0.00333524	85
CDC25A	-8.22497	0.00334224	86
OLR1	-8.21031	0.00337638	87
ALDOB	-8.20789	0.00338203	88
ARNT2	-8.20063	0.0033991	89
RFXANK	-8.19866	0.00340374	90
PRDX2	-8.19712	0.00340739	91
MGP	-8.1917	0.0034202	92
IFNA21	-8.18517	0.00343572	93
RHEB	-8.1819	0.00344352	94
CKM	-8.17459	0.003461	95
CACNA2D3	-8.17368	0.0034632	96
PECR	-8.16375	0.00348711	97
MAPK14	-8.1375	0.00355113	98
NDUFA8	-8.1205	0.00359324	99
MYL3	-8.1079	0.00362476	100
HLA-DQB1	-8.10559	0.00363055	101
CAT	-8.08529	0.00368202	102
GANC	-8.01926	0.00385445	103
FUT5	-8.0177	0.00385862	104
MAGI1	-8.01341	0.00387012	105
SIGMAR1	-8.00565	0.00389099	106
AKAP3	-8.00169	0.00390168	107
TFEB	-8.00169	0.00390168	108
PAFAH1B3	-7.99896	0.00390906	109
CALCRL	-7.993	0.00392526	110
PRKAB2	-7.993	0.00392526	111
CSF1	-7.984	0.00394982	112
GZMA	-7.98174	0.00395601	113
HSP90AB1	-7.95743	0.00402324	114
BGN	-7.95513	0.00402966	115
PHB2	-7.95359	0.00403395	116
CPE	-7.95099	0.00404123	117
SEMA7A	-7.94615	0.00405482	118
KLF2	-7.93081	0.00409817	119
GADD45G	-7.92802	0.0041061	120
NF1	-7.92017	0.00412848	121
TNFRSF11A	-7.91781	0.00413524	122
HTR7	-7.91624	0.00413976	123
TDGF1	-7.91361	0.00414731	124
MEIS1	-7.91229	0.0041511	125
BMP8B	-7.91229	0.0041511	126
LTBP4	-7.89773	0.00419322	127
MLST8	-7.88704	0.0042244	128
SFRS12	-7.86542	0.00428816	129
THTPA	-7.86406	0.00429221	130
PPARG	-7.83266	0.00438666	131
LRDD	-7.8296	0.00439599	132
FZD7	-7.8289	0.00439812	133
CHAD	-7.8226	0.00441735	134
CFHR1	-7.80993	0.00445633	135
SLC10A2	-7.79857	0.00449155	136
RPRM	-7.79408	0.00450555	137
POLR2H	-7.78942	0.00452014	138
PLEC1	-7.78568	0.00453186	139
RPS6KB1	-7.78424	0.00453638	140
PIGH	-7.75148	0.00464058	141
SLC11A1	-7.73146	0.00470544	142
ADRA2B	-7.72547	0.004725	143
LEFTY2	-7.72247	0.00473485	144
NT5C3	-7.71342	0.00476462	145
PDE6C	-7.71039	0.00477464	146
IFNA5	-7.7066	0.00478721	147
HYAL4	-7.70249	0.00480086	148
CSRP1	-7.672	0.0049034	149
ATG2B	-7.6532	0.00496771	150
SFRS12IP1	-7.64588	0.00499301	151
TIMELESS	-7.6449	0.00499637	152
UBE2V2	-7.63176	0.0050421	153
PBEF1	-7.63128	0.00504378	154
QPRT	-7.61194	0.00511184	155
PKM2	-7.59431	0.0051747	156
PPT1	-7.59201	0.00518296	157
GSK3A	-7.58293	0.00521567	158
NFATC2	-7.55029	0.00533504	159
GBP1	-7.54265	0.00536337	160
LY6E	-7.53496	0.005392	161
SETDB1	-7.52638	0.00542417	162
JAK1	-7.52595	0.00542579	163
FLJ21865	-7.52244	0.005439	164
MVK	-7.51948	0.00545018	165
CLK4	-7.51205	0.00547833	166
GHSR	-7.50697	0.00549764	167
BST1	-7.50251	0.00551465	168
KLK2	-7.4974	0.00553424	169
IGFBP6	-7.49365	0.00554865	170
NODAL	-7.49153	0.00555679	171
CHRM1	-7.49012	0.00556223	172
CD38	-7.47824	0.00560821	173
ALDH3B2	-7.47557	0.00561861	174
PDXP	-7.47557	0.00561861	175
NOTCH2	-7.47307	0.00562835	176
P2RY1	-7.4714	0.00563486	177
HIPK2	-7.47021	0.00563952	178
RGS4	-7.46231	0.00567047	179
TYR	-7.43121	0.00579408	180
PDE8B	-7.41623	0.00585452	181
RDH5	-7.41623	0.00585452	182
NR3C2	-7.41363	0.0058651	183
ATP2A1	-7.40729	0.00589094	184
CARTPT	-7.40335	0.00590702	185
DAP	-7.40054	0.00591856	186
RNASEN	-7.39951	0.00592276	187
PINK1	-7.39489	0.00594177	188
UROS	-7.39354	0.00594732	189
GP6	-7.39206	0.00595344	190
GLCE	-7.39149	0.00595578	191
TUB	-7.38796	0.00597038	192
NLK	-7.38353	0.00598874	193
BRD7P3	-7.37782	0.0060125	194
IFNA2	-7.3729	0.00603302	195
ADC	-7.36376	0.0060714	196
CDKN2B	-7.36343	0.00607275	197
CHRNA4	-7.35861	0.0060931	198
CABIN1	-7.34389	0.00615558	199
ADRA1A	-7.34305	0.00615915	200
IRF4	-7.34138	0.00616631	201
SLC6A1	-7.33718	0.00618429	202
IFNAR1	-7.33128	0.00620963	203
COL1A2	-7.32535	0.00623519	204
SIRPA	-7.32535	0.00623519	205
ALDH2	-7.32139	0.00625234	206
GIP	-7.3211	0.00625357	207
SLC32A1	-7.30743	0.00631313	208
CITED1	-7.29838	0.00635283	209
KIF5B	-7.29131	0.00638406	210
CAPN3	-7.28928	0.00639304	211
TBXAS1	-7.27951	0.00643649	212
RPN2	-7.2791	0.00643832	213
CBLB	-7.27859	0.0064406	214
RPL8	-7.27706	0.00644745	215
MRPL19	-7.27706	0.00644745	216
RAP1GAP	-7.27706	0.00644745	217
PSMD12	-7.27583	0.00645294	218
ZDHHC8	-7.27501	0.00645661	219
RAD52	-7.2709	0.006475	220
PIAS1	-7.26914	0.00648292	221
MADD	-7.26805	0.0064878	222
ATP6V0D2	-7.26163	0.00651678	223
HBB	-7.25318	0.00655504	224
BDH2	-7.25187	0.00656099	225
HSP90B1	-7.25104	0.00656478	226
LIMK1	-7.24603	0.00658761	227
CCR8	-7.23974	0.00661638	228
POLRMT	-7.22799	0.00667048	229
ATP5G3	-7.22779	0.00667141	230
CHPT1	-7.22709	0.00667467	231
SNX13	-7.22497	0.00668449	232
GLP1R	-7.2158	0.0067271	233
GNA11	-7.21432	0.006734	234
AKAP12	-7.21047	0.00675201	235
ADRA2A	-7.20932	0.00675736	236
PREP	-7.19495	0.006825	237
SCNN1A	-7.17815	0.00690498	238
PRDM2	-7.17401	0.00692482	239
RAD50	-7.16872	0.00695023	240
IFITM3	-7.16872	0.00695023	241
GABRG2	-7.1643	0.00697155	242
PDE6H	-7.1643	0.00697155	243
IDH2	-7.16209	0.00698226	244
UBE2E3	-7.13863	0.00709673	245
CA7	-7.13412	0.00711895	246
ALG10B	-7.13186	0.00713012	247
MGAM	-7.12088	0.00718459	248
HOXB4	-7.11478	0.007215	249
TUBB2A	-7.11085	0.00723469	250
HTR1F	-7.1043	0.00726761	251
PSMB4	-7.10329	0.00727272	252
PTPRN	-7.10296	0.00727439	253
SERPINB5	-7.10098	0.00728438	254
BDKRB1	-7.099	0.0072944	255
KCNMB1	-7.099	0.0072944	256
ATP6V0B	-7.09554	0.00731189	257
NTRK1	-7.09403	0.00731957	258
ADAMTS13	-7.09303	0.00732462	259
NDUFB4	-7.08704	0.0073551	260
CALR	-7.0847	0.00736702	261
TUBA8	-7.0847	0.00736702	262
CSF2RA	-7.08102	0.00738583	263
RPN1	-7.06824	0.00745156	264
HBXIP	-7.0635	0.00747607	265
ZMYM2	-7.0616	0.00748592	266
ARAP2	-7.05875	0.00750075	267
B3GAT2	-7.05875	0.00750075	268
BCL2L10	-7.05466	0.00752203	269
CLYBL	-7.05325	0.00752942	270
AKAP7	-7.0469	0.0075626	271
ATP5F1	-7.04233	0.00758659	272
SRXN1	-7.03232	0.00763942	273
TCF4	-7.02807	0.00766195	274
BNIP3L	-7.0234	0.00768679	275
CLDN2	-7.01525	0.00773036	276
PODXL	-7.00935	0.00776204	277
HIP1	-6.99449	0.0078424	278
RASA1	-6.99383	0.007846	279
C9ORF47	-6.99086	0.00786216	280
GRIN3B	-6.9905	0.0078641	281
POLR3H	-6.98979	0.00786799	282
CNPY4	-6.9855	0.00789141	283
KCNB1	-6.98216	0.00790972	284
CASP12	-6.97494	0.00794938	285
PSMF1	-6.96786	0.00798849	286
CHRNA7	-6.96209	0.00802053	287
COL6A3	-6.96193	0.00802139	288
NDRG2	-6.96023	0.00803083	289
SYT1	-6.95896	0.00803794	290
PDHB	-6.95896	0.00803794	291
YWHAH	-6.95732	0.00804708	292
ADRB2	-6.95257	0.00807363	293
VAV3	-6.95129	0.0080808	294
NKIRAS1	-6.94898	0.00809375	295
BIRC3	-6.94486	0.00811688	296
RFWD2	-6.94412	0.00812102	297
C2	-6.93797	0.00815572	298
NME1	-6.93452	0.00817527	299
KRT8	-6.93192	0.00819	300
SOX6	-6.9241	0.00823451	301
NTAN1	-6.91466	0.00828857	302
TPMT	-6.91121	0.0083084	303
NOS1AP	-6.90198	0.00836176	304
MCM5	-6.90038	0.008371	305
TOB1	-6.89879	0.00838026	306
SHH	-6.89486	0.00840314	307
ULK1	-6.89239	0.0084175	308
SMAD5	-6.88838	0.00844095	309
CEBPA	-6.8878	0.00844431	310
E2F3	-6.88435	0.00846453	311
SULT1C4	-6.88249	0.00847546	312
CCKAR	-6.87859	0.00849844	313
PIK3R5	-6.87465	0.00852166	314
BHMT2	-6.86814	0.00856017	315
APH1A	-6.86406	0.00858442	316
FSHB	-6.8627	0.00859254	317
CLDN19	-6.83933	0.00873286	318
LOC439992	-6.83238	0.008775	319
SMN1	-6.83183	0.00877839	320
FBXW7	-6.8289	0.00879623	321
DUOX1	-6.8268	0.00880902	322
NXT1	-6.8268	0.00880902	323
TSPAN7	-6.8268	0.00880902	324
PDGFB	-6.81839	0.00886053	325
TLR7	-6.81417	0.00888651	326
CD3D	-6.80653	0.00893367	327
PAK1	-6.80529	0.00894134	328
BMP4	-6.80331	0.00895362	329
LDHAL6A	-6.80142	0.00896539	330
HSD17B1	-6.8002	0.00897297	331
CCL17	-6.79629	0.00899733	332
IFITM1	-6.79629	0.00899733	333
BUB1B	-6.79286	0.00901875	334
B4GALT1	-6.78889	0.0090436	335
IRAK1	-6.78856	0.00904568	336
NEFL	-6.78548	0.009065	337
MX1	-6.78424	0.00907276	338
PRKCH	-6.78424	0.00907276	339
SND1	-6.77992	0.0091	340
MT2A	-6.77958	0.00910211	341
POLA1	-6.77825	0.00911053	342
C9	-6.77806	0.00911173	343
FGF8	-6.7721	0.00914946	344
PIGA	-6.77123	0.00915499	345
MAML1	-6.77035	0.00916052	346
HLA-DQB2	-6.76924	0.00916758	347
WWP2	-6.76861	0.00917162	348
GTF2H4	-6.76686	0.00918273	349
PPP2R2A	-6.76607	0.00918779	350
IL28RA	-6.75809	0.00923872	351
RAD21	-6.75809	0.00923872	352
FRZB	-6.75809	0.00923872	353
TMED10	-6.75613	0.00925126	354
LSS	-6.75558	0.00925485	355
NPC1	-6.75053	0.00928726	356
STX4	-6.75007	0.00929022	357
RPS6KA5	-6.74927	0.0092954	358
GSTM5	-6.74293	0.00933632	359
IFRD1	-6.74261	0.00933837	360
LMX1B	-6.74039	0.00935278	361
CHN1	-6.74039	0.00935278	362
VNN1	-6.7349	0.00938845	363
PLSCR1	-6.73369	0.00939628	364
APOA2	-6.73325	0.0093992	365
ATG16L1	-6.73325	0.0093992	366
ZBTB7A	-6.73046	0.00941737	367
BLMH	-6.72447	0.00945656	368
PLAU	-6.72247	0.00946969	369
IL15RA	-6.71705	0.00950534	370
ADH1A	-6.71601	0.00951216	371
PLAT	-6.71589	0.00951293	372
CFHR2	-6.71443	0.0095226	373
S100A6	-6.71342	0.00952925	374
PLA2G12A	-6.71342	0.00952925	375
MEF2C	-6.70598	0.00957854	376
GTF2B	-6.70432	0.00958956	377
PDCD2	-6.70203	0.00960476	378
ATP1A2	-6.70066	0.0096139	379
VNN2	-6.69975	0.00962001	380
PCK2	-6.69822	0.00963019	381
GAS2	-6.69209	0.00967118	382
PYGO1	-6.6833	0.00973033	383
NR4A3	-6.67998	0.00975269	384
CDK7	-6.67976	0.00975419	385
SERPINE2	-6.672	0.0098068	386
HTR2A	-6.66733	0.00983864	387
CERK	-6.66733	0.00983864	388
STX3	-6.66562	0.00985027	389
DARS	-6.65793	0.00990295	390
AK3	-6.65707	0.00990883	391
AZI2	-6.65057	0.00995354	392
P2RY6	-6.6453	0.00999001	393
PGK2	-6.64424	0.00999733	394
ACTG2	-6.63894	0.0100341	395
RTN4	-6.63894	0.0100341	396
HLX	-6.63726	0.0100459	397
FUT3	-6.63674	0.0100495	398
BCAR1	-6.63576	0.0100563	399
CBLC	-6.63484	0.0100627	400
FASLG	-6.63484	0.0100627	401
WNT4	-6.63256	0.0100786	402
ANAPC7	-6.6321	0.0100818	403
TNFAIP3	-6.62936	0.010101	404
MITF	-6.62936	0.010101	405
ST6GALNAC5	-6.62639	0.0101218	406
PIK3C2A	-6.62615	0.0101235	407
PENK	-6.62385	0.0101396	408
COPS5	-6.61555	0.0101981	409
BTG1	-6.61243	0.0102202	410
CD93	-6.60999	0.0102375	411
AKAP9	-6.60674	0.0102606	412
GPX1	-6.60609	0.0102652	413
BCL3	-6.60441	0.0102772	414
BTD	-6.60441	0.0102772	415
PC	-6.60217	0.0102931	416
FOXA1	-6.59628	0.0103353	417
PSMB9	-6.59036	0.0103777	418
GPC5	-6.58045	0.0104493	419
BHMT	-6.57983	0.0104538	420
SERPINF2	-6.56796	0.0105402	421
IFIT1	-6.56645	0.0105512	422
INHBB	-6.566	0.0105545	423
NOG	-6.56119	0.0105898	424
CALM1	-6.56041	0.0105955	425
RASAL1	-6.56041	0.0105955	426
WDR79	-6.55704	0.0106202	427
IFNE1	-6.55319	0.0106487	428
PDE4B	-6.55319	0.0106487	429
MAP3K5	-6.55029	0.0106701	430
RNF146	-6.5452	0.0107078	431
PDE4C	-6.54009	0.0107458	432
PYGM	-6.52982	0.0108225	433
AICDA	-6.52523	0.010857	434
ADM	-6.52419	0.0108648	435
SLC1A4	-6.51948	0.0109004	436
FGG	-6.51688	0.01092	437
PIR	-6.50906	0.0109794	438
RXRB	-6.50906	0.0109794	439
COL4A3	-6.50906	0.0109794	440
AGMAT	-6.50906	0.0109794	441
POLR2C	-6.50645	0.0109993	442
CSNK1A1L	-6.50208	0.0110327	443
GYG1	-6.50068	0.0110434	444
PTK6	-6.49953	0.0110522	445
FECH	-6.49646	0.0110757	446
CAP1	-6.49506	0.0110865	447
BAX	-6.49405	0.0110942	448
PPIC	-6.48675	0.0111505	449
ASCC3	-6.48659	0.0111517	450
IL21R	-6.4855	0.0111601	451
SRP19	-6.4821	0.0111865	452
SPTLC1	-6.48129	0.0111928	453
ALPL	-6.48091	0.0111957	454
CIITA	-6.48091	0.0111957	455
SHBG	-6.47854	0.0112141	456
TNFSF14	-6.47798	0.0112185	457
GYS2	-6.47489	0.0112426	458
SMC6	-6.47468	0.0112442	459
HSD11B2	-6.47379	0.0112511	460
CTNND1	-6.47379	0.0112511	461
PIK3CA	-6.472	0.0112651	462
NT5C2	-6.47093	0.0112734	463
GIPR	-6.46663	0.0113071	464
GNAS	-6.46467	0.0113225	465
DLX6	-6.46231	0.0113409	466
POMC	-6.46231	0.0113409	467
NRAS	-6.46074	0.0113533	468
STS	-6.44493	0.0114784	469
APPL2	-6.44311	0.0114929	470
MEST	-6.44275	0.0114958	471
FHL5	-6.44157	0.0115052	472
RBPJL	-6.44055	0.0115133	473
KCNJ11	-6.43867	0.0115283	474
YY1	-6.43763	0.0115367	475
CACNA1D	-6.43616	0.0115484	476
B4GALT3	-6.43176	0.0115837	477
NCK1	-6.42291	0.011655	478
MEF2A	-6.42057	0.0116739	479
SRP72	-6.41973	0.0116807	480
PORCN	-6.4171	0.011702	481
ANKRD1	-6.41456	0.0117226	482
TNFRSF13B	-6.41177	0.0117454	483
FADS1	-6.41177	0.0117454	484
SGK1	-6.41075	0.0117536	485
PSMC3	-6.40933	0.0117652	486
CADM1	-6.40803	0.0117758	487
ADORA3	-6.40504	0.0118002	488
BUB3	-6.40304	0.0118166	489
CCNE2	-6.39731	0.0118636	490
HSPA8	-6.393	0.0118991	491
COL5A2	-6.38922	0.0119303	492
ATG3	-6.3876	0.0119438	493
GOT1	-6.3876	0.0119438	494
FGFR4	-6.38695	0.0119491	495
CD276	-6.38405	0.0119732	496
MAPK12	-6.38353	0.0119775	497
DARS2	-6.38239	0.011987	498
PURA	-6.37782	0.012025	499
CAPN7	-6.37606	0.0120397	500
HIST1H2AA	-6.37126	0.0120798	501
RPS6KB2	-6.37016	0.012089	502
ADCY9	-6.36921	0.012097	503
BCMO1	-6.36797	0.0121074	504
KLC1	-6.36467	0.0121351	505
SDC3	-6.36467	0.0121351	506
GRN	-6.3584	0.0121879	507
CDKL2	-6.35473	0.012219	508
GRB7	-6.3505	0.0122549	509
LTB	-6.35007	0.0122585	510
CD28	-6.34891	0.0122684	511
CNP	-6.34846	0.0122723	512
FOXD3	-6.34383	0.0123116	513
OXSM	-6.34138	0.0123326	514
CCL22	-6.33914	0.0123518	515
PIK3R2	-6.33914	0.0123518	516
STAT4	-6.3339	0.0123967	517
ACTR3	-6.33309	0.0124036	518
CD24	-6.32398	0.0124822	519
HTR1E	-6.32178	0.0125012	520
RAB24	-6.3194	0.0125219	521
RPA1	-6.3177	0.0125367	522
MST1	-6.31481	0.0125618	523
GPD2	-6.31462	0.0125634	524
KDR	-6.31428	0.0125664	525
CSTF3	-6.31383	0.0125704	526
XYLT1	-6.3101	0.0126029	527
BRUNOL4	-6.3101	0.0126029	528
CAV3	-6.30983	0.0126052	529
ORC2L	-6.30743	0.0126263	530
LRRTM3	-6.30524	0.0126454	531
RAD9A	-6.3046	0.0126511	532
CCL16	-6.29709	0.0127171	533
GAPDHS	-6.28667	0.0128092	534
DOK1	-6.2859	0.0128161	535
RAC3	-6.28522	0.0128221	536
PTK2B	-6.28493	0.0128247	537
ADRA2C	-6.28318	0.0128403	538
PDE3B	-6.28318	0.0128403	539
CGN	-6.27968	0.0128714	540
ITK	-6.27886	0.0128788	541
CD1D	-6.27706	0.0128949	542
ST6GALNAC6	-6.27144	0.0129452	543
MYLK2	-6.26754	0.0129803	544
HSD3B7	-6.26627	0.0129916	545
PGA4	-6.26529	0.0130005	546
SEC22B	-6.26472	0.0130056	547
NCR1	-6.26183	0.0130317	548
P2RY12	-6.26043	0.0130443	549
PSMA4	-6.25852	0.0130616	550
BACH1	-6.25852	0.0130616	551
BCKDHB	-6.25852	0.0130616	552
AUH	-6.25717	0.0130738	553
B4GALT2	-6.25706	0.0130749	554
PDZK1	-6.24603	0.0131752	555
SNRNP200	-6.24603	0.0131752	556
TGM3	-6.24352	0.0131982	557
SPTBN4	-6.24226	0.0132097	558
CLTC	-6.24064	0.0132245	559
RALB	-6.23974	0.0132328	560
IKBKE	-6.23848	0.0132443	561
GRIA4	-6.23343	0.0132908	562
GATA1	-6.23343	0.0132908	563
BDH1	-6.23026	0.01332	564
CCNC	-6.22497	0.013369	565
CLTA	-6.22072	0.0134084	566
OXA1L	-6.21816	0.0134322	567
GZMB	-6.21752	0.0134381	568
PTCH2	-6.21752	0.0134381	569
UGT1A8	-6.21304	0.01348	570
PIGW	-6.21257	0.0134844	571
ARF1	-6.21185	0.0134911	572
MUS81	-6.21157	0.0134937	573
BACE1	-6.20789	0.0135281	574
LALBA	-6.20216	0.013582	575
DPYD	-6.19725	0.0136283	576
ESD	-6.18844	0.0137118	577
SNW1	-6.18844	0.0137118	578
NGB	-6.17898	0.013802	579
COL11A1	-6.17045	0.0138839	580
MPST	-6.17019	0.0138863	581
SMUG1	-6.16524	0.0139341	582
BBS2	-6.16342	0.0139517	583
KCNIP3	-6.16209	0.0139645	584
TEAD2	-6.1617	0.0139683	585
UGT1A10	-6.15987	0.013986	586
PFKP	-6.15733	0.0140106	587
APOB	-6.15007	0.0140813	588
NOTCH3	-6.1428	0.0141525	589
PCYT1B	-6.14201	0.0141603	590
CACNA1C	-6.13186	0.0142602	591
TSNAX	-6.12846	0.0142939	592
CHST6	-6.12457	0.0143325	593
CYP7B1	-6.123	0.014348	594
C7ORF16	-6.12066	0.0143713	595
CLDN5	-6.12027	0.0143752	596
SRM	-6.11993	0.0143787	597
HPSE	-6.11616	0.0144163	598
TUBA4A	-6.11326	0.0144453	599
H2AFY	-6.1102	0.014476	600
RAC2	-6.10244	0.014554	601
CNGA3	-6.10098	0.0145688	602
ODC1	-6.10098	0.0145688	603
LY9	-6.0982	0.0145968	604
SERPINC1	-6.09303	0.0146492	605
NDST2	-6.08904	0.0146898	606
BMP3	-6.08621	0.0147186	607
CBS	-6.08611	0.0147197	608
MTMR2	-6.08353	0.014746	609
GBE1	-6.08236	0.014758	610
SMARCB1	-6.08164	0.0147653	611
DUSP9	-6.08002	0.014782	612
SKI	-6.07861	0.0147964	613
PKN1	-6.0765	0.0148181	614
VANGL1	-6.07629	0.0148202	615
VAMP2	-6.07579	0.0148254	616
POLD3	-6.0713	0.0148716	617
SLC38A1	-6.0706	0.0148787	618
TGDS	-6.0706	0.0148787	619
GAP43	-6.07027	0.0148822	620
HS3ST5	-6.0673	0.0149129	621
EXT2	-6.06486	0.0149381	622
WFS1	-6.06394	0.0149477	623
ALB	-6.06113	0.0149768	624
MCM3	-6.06113	0.0149768	625
AGER	-6.05875	0.0150015	626
NDE1	-6.05875	0.0150015	627
JUN	-6.05485	0.0150421	628
A1BG	-6.05015	0.0150911	629
AKR1D1	-6.05015	0.0150911	630
RGS5	-6.04439	0.0151515	631
ALOX5AP	-6.04439	0.0151515	632
PSMB8	-6.03281	0.0152737	633
TXNRD2	-6.03151	0.0152874	634
WIPI2	-6.0299	0.0153046	635
HTR3D	-6.02828	0.0153217	636
CLDN17	-6.02503	0.0153563	637
PSMB3	-6.02405	0.0153666	638
CCL19	-6.01792	0.0154321	639
PLA2G7	-6.01525	0.0154607	640
FLT4	-6.00787	0.01554	641
BMP1	-6.00416	0.01558	642
TRPM7	-6.00416	0.01558	643
UGT1A3	-6.00257	0.0155971	644
HSPD1	-5.9988	0.015638	645
APOC1	-5.99339	0.0156968	646
TNFRSF8	-5.9915	0.0157173	647
ADK	-5.98925	0.0157418	648
FBP1	-5.98765	0.0157594	649
TNNT2	-5.9855	0.0157828	650
HSP90AA1	-5.9855	0.0157828	651
ATXN2	-5.98373	0.0158022	652
MTHFD1L	-5.97881	0.0158562	653
ASL	-5.97689	0.0158773	654
RAD54L	-5.97545	0.0158932	655
MAP2K2	-5.97208	0.0159303	656
EIF4A1	-5.96822	0.015973	657
PCNP	-5.95513	0.0161186	658
TREM2	-5.95321	0.0161401	659
BCHE	-5.95151	0.0161591	660
FANCI	-5.94898	0.0161875	661
SC4MOL	-5.94898	0.0161875	662
CA14	-5.94743	0.0162048	663
RARG	-5.94607	0.0162201	664
ALKBH3	-5.94243	0.0162611	665
PTGER4	-5.94142	0.0162725	666
PSMB5	-5.94089	0.0162785	667
MFGE8	-5.94073	0.0162803	668
SUCLG2	-5.93896	0.0163003	669
AP2B1	-5.93797	0.0163114	670
IGF1R	-5.93748	0.016317	671
NPR3	-5.93748	0.016317	672
FTMT	-5.92723	0.0164333	673
IFNGR1	-5.92651	0.0164415	674
FOXP3	-5.92619	0.0164452	675
TRIM25	-5.92253	0.016487	676
CLEC10A	-5.9125	0.016602	677
TCIRG1	-5.9115	0.0166135	678
CLDN20	-5.90833	0.01665	679
DAB2	-5.90833	0.01665	680
CIP29	-5.90516	0.0166867	681
KDELR2	-5.90516	0.0166867	682
SMURF1	-5.90436	0.0166959	683
COL4A6	-5.90304	0.0167112	684
SDC2	-5.90238	0.0167189	685
TUBA4	-5.90198	0.0167235	686
CDKN2D	-5.90038	0.016742	687
TNFAIP1	-5.89773	0.0167729	688
ALDH1A1	-5.89086	0.0168528	689
PGA3	-5.89039	0.0168584	690
LOC390876	-5.8832	0.0169426	691
SPCS3	-5.87859	0.0169969	692
NFAM1	-5.8783	0.0170003	693
GJD2	-5.87627	0.0170242	694
TCERG1	-5.87303	0.0170625	695
HSD3B2	-5.87221	0.0170721	696
UBE2L6	-5.87086	0.0170882	697
IL25	-5.86651	0.0171397	698
GORASP1	-5.86465	0.0171619	699
RNASEL	-5.86361	0.0171743	700
FTO	-5.85492	0.017278	701
NRIP1	-5.85478	0.0172796	702
MVP	-5.8545	0.0172831	703
SERPINA3	-5.854	0.0172891	704
ALAS2	-5.84835	0.0173568	705
PTGER2	-5.84476	0.0174001	706
CHPF	-5.83517	0.0175162	707
CRH	-5.8335	0.0175365	708
UGT1A6	-5.83053	0.0175726	709
ALG8	-5.8268	0.017618	710
ABLIM1	-5.8268	0.017618	711
NFYC	-5.82528	0.0176367	712
LOC402057	-5.822	0.0176768	713
KCNJ4	-5.81417	0.017773	714
UBQLN1	-5.81332	0.0177835	715
APOD	-5.80904	0.0178363	716
APAF1	-5.80839	0.0178444	717
TRPV1	-5.80529	0.0178827	718
PLA1A	-5.80076	0.0179389	719
CREM	-5.79971	0.017952	720
MAP4K1	-5.79813	0.0179717	721
HEXB	-5.79775	0.0179764	722
NEK1	-5.79714	0.017984	723
FOXO4	-5.79689	0.0179871	724
SCN5A	-5.79286	0.0180375	725
ANGPTL4	-5.79286	0.0180375	726
TYK2	-5.79286	0.0180375	727
IL13RA1	-5.78973	0.0180766	728
KLK1	-5.78856	0.0180914	729
PROCR	-5.78712	0.0181094	730
CPT1C	-5.7866	0.0181159	731
SMS	-5.78624	0.0181205	732
CASP8	-5.78136	0.0181818	733
PDE4A	-5.78136	0.0181818	734
PSMD7	-5.78136	0.0181818	735
RUNX1	-5.78031	0.018195	736
GBX2	-5.77806	0.0182235	737
PPP2R5C	-5.77654	0.0182426	738
DCI	-5.77309	0.0182863	739
GTF2A1L	-5.77309	0.0182863	740
PDE6A	-5.76644	0.0183708	741
SUOX	-5.76572	0.01838	742
FMO3	-5.76511	0.0183878	743
PLSCR4	-5.76161	0.0184325	744
ALMS1	-5.75809	0.0184774	745
PLEKHA8	-5.75137	0.0185637	746
ACADS	-5.74927	0.0185908	747
BBC3	-5.74591	0.0186342	748
MAD1L1	-5.74395	0.0186595	749
PACRG	-5.74261	0.0186767	750
VPREB1	-5.73529	0.0187718	751
CHST4	-5.73146	0.0188217	752
PTGDS	-5.73146	0.0188217	753
INPP5D	-5.73017	0.0188385	754
SOX1	-5.73004	0.0188402	755
PHF11	-5.72847	0.0188608	756
ELSPBP1	-5.71795	0.0189988	757
FUT6	-5.71342	0.0190585	758
NMNAT2	-5.71039	0.0190985	759
MAN2B1	-5.70693	0.0191445	760
PPP3CC	-5.70693	0.0191445	761
SLC22A7	-5.70158	0.0192156	762
GP1BA	-5.70066	0.0192278	763
P2RY5	-5.7001	0.0192353	764
AARS2	-5.69822	0.0192604	765
IRAK4	-5.69647	0.0192837	766
CMKLR1	-5.69516	0.0193013	767
VTN	-5.69516	0.0193013	768
TNC	-5.69286	0.0193321	769
RDH11	-5.69209	0.0193424	770
LEF1	-5.68594	0.019425	771
NFS1	-5.68399	0.0194513	772
WEE1	-5.68399	0.0194513	773
PICALM	-5.68131	0.0194875	774
SERPINA10	-5.66545	0.0197029	775
GAPDH	-5.65793	0.0198059	776
MCRS1	-5.6572	0.0198159	777
PFN1	-5.65191	0.0198886	778
ARF5	-5.65036	0.01991	779
ARHGEF2	-5.64565	0.0199751	780
ITPR3	-5.63353	0.0201436	781
GALT	-5.62936	0.020202	782
PDE2A	-5.62936	0.020202	783
KLRC3	-5.62695	0.0202357	784
SCN3B	-5.62661	0.0202406	785
CANT1	-5.62293	0.0202922	786
NDUFA12	-5.62293	0.0202922	787
MCM6	-5.62293	0.0202922	788
PPOX	-5.61777	0.0203649	789
TP53	-5.61777	0.0203649	790
CHRNA6	-5.60999	0.020475	791
TMEM166	-5.60999	0.020475	792
APH1B	-5.60999	0.020475	793
VKORC1	-5.60999	0.020475	794
PML	-5.60999	0.020475	795
IL12A	-5.60644	0.0205254	796
TGFBR1	-5.60348	0.0205677	797
HTR2C	-5.60289	0.0205761	798
CCDC6	-5.59694	0.0206611	799
KRT1	-5.59694	0.0206611	800
GCKR	-5.58832	0.0207849	801
GPR45	-5.58707	0.020803	802
POLE	-5.58376	0.0208507	803
IL5	-5.58135	0.0208855	804
ADRBK2	-5.57618	0.0209606	805
ATP6AP1	-5.57322	0.0210035	806
CDX2	-5.57046	0.0210438	807
INPP5B	-5.57046	0.0210438	808
IL1R1	-5.57046	0.0210438	809
USP9X	-5.56835	0.0210746	810
SLCO1C1	-5.56712	0.0210926	811
FOXH1	-5.56664	0.0210996	812
ERN2	-5.56545	0.0211171	813
GCG	-5.56428	0.0211341	814
DUSP1	-5.56377	0.0211416	815
LPHN2	-5.56293	0.0211539	816
ERG	-5.56119	0.0211795	817
EPAS1	-5.56041	0.0211909	818
TDP1	-5.55974	0.0212008	819
VARS	-5.55974	0.0212008	820
FOXP1	-5.55897	0.0212121	821
SCN4B	-5.55897	0.0212121	822
POLD4	-5.55704	0.0212404	823
EPHX1	-5.5452	0.0214156	824
IL18	-5.5435	0.0214408	825
AOC3	-5.53895	0.0215084	826
CAMK2B	-5.53895	0.0215084	827
FPGS	-5.53531	0.0215629	828
MAP3K7	-5.53394	0.0215833	829
PPAT	-5.53257	0.0216039	830
XBP1	-5.52982	0.021645	831
EDNRB	-5.52982	0.021645	832
IRF1	-5.52982	0.021645	833
TPO	-5.52739	0.0216815	834
PSMB2	-5.52638	0.0216967	835
NAT2	-5.52607	0.0217014	836
RNASE1	-5.52569	0.021707	837
PRKCE	-5.5233	0.0217431	838
LTA	-5.51324	0.0218952	839
ETV6	-5.50906	0.0219587	840
CAB39	-5.50906	0.0219587	841
ATP6V0C	-5.4974	0.0221369	842
EPPK1	-5.4974	0.0221369	843
NEU3	-5.49646	0.0221513	844
GLI3	-5.49506	0.0221729	845
CCL20	-5.49506	0.0221729	846
CLDN10	-5.49365	0.0221946	847
CHRM5	-5.49271	0.0222091	848
GALC	-5.488	0.0222816	849
GSTZ1	-5.488	0.0222816	850
MAPK13	-5.488	0.0222816	851
APC2	-5.488	0.0222816	852
ALDH3B1	-5.48425	0.0223396	853
PRPS1L1	-5.48269	0.0223638	854
ARPC1A	-5.47735	0.0224467	855
NCOR2	-5.47735	0.0224467	856
BBS4	-5.47522	0.02248	857
CCL1	-5.47522	0.02248	858
KLF10	-5.472	0.0225301	859
LMNB1	-5.47093	0.0225469	860
PROX1	-5.46663	0.0226142	861
SOD2	-5.46663	0.0226142	862
GRB14	-5.46565	0.0226295	863
ARSD	-5.46123	0.0226989	864
CAMK1G	-5.45943	0.0227273	865
CRY2	-5.45582	0.0227842	866
PIGO	-5.45148	0.022853	867
CSRP3	-5.45075	0.0228644	868
IKZF3	-5.45075	0.0228644	869
KCNMB4	-5.44493	0.0229568	870
POLQ	-5.44493	0.0229568	871
B3GAT3	-5.44086	0.0230217	872
CAMK4	-5.43696	0.023084	873
BBS1	-5.43553	0.0231069	874
FLI1	-5.43553	0.0231069	875
TOR1A	-5.43396	0.0231321	876
LIF	-5.4283	0.0232231	877
KLRK1	-5.42557	0.0232671	878
PSMD4	-5.42291	0.02331	879
UBB	-5.42291	0.02331	880
LIN7A	-5.42236	0.0233188	881
AKR1A1	-5.41846	0.023382	882
ACCN2	-5.41761	0.0233957	883
TAT	-5.41761	0.0233957	884
CCR7	-5.41357	0.0234614	885
PCAF	-5.40953	0.0235272	886
KAT5	-5.40871	0.0235405	887
PRMT6	-5.40822	0.0235486	888
ABLIM3	-5.40803	0.0235516	889
COL9A2	-5.40429	0.0236127	890
SULT1B1	-5.39631	0.0237438	891
PTTG1	-5.39522	0.0237616	892
GRM7	-5.393	0.0237982	893
CYP19A1	-5.39232	0.0238095	894
ATP6V1G2	-5.39206	0.0238138	895
PDLIM4	-5.38922	0.0238606	896
COMT	-5.38922	0.0238606	897
BIK	-5.38604	0.0239134	898
FCGR3B	-5.38405	0.0239463	899
IL27RA	-5.38279	0.0239673	900
OPRK1	-5.38185	0.0239828	901
CDC2L2	-5.37782	0.02405	902
DIO2	-5.37606	0.0240794	903
APLP1	-5.36898	0.0241977	904
KIF11	-5.36054	0.0243398	905
NACA	-5.35861	0.0243724	906
CDCA8	-5.35861	0.0243724	907
IAPP	-5.35783	0.0243855	908
DIAPH2	-5.35747	0.0243916	909
FAH	-5.35323	0.0244634	910
LRP1	-5.35287	0.0244695	911
ACTN4	-5.34974	0.0245227	912
LPIN2	-5.34955	0.0245258	913
CHST2	-5.34807	0.0245511	914
ACOX1	-5.3454	0.0245966	915
FUT8	-5.34396	0.0246212	916
FHIT	-5.33914	0.0247035	917
LMAN1	-5.33914	0.0247035	918
DNMT3B	-5.33718	0.0247372	919
ABCA4	-5.33672	0.0247449	920
RPS11	-5.336	0.0247574	921
GJA4	-5.33465	0.0247805	922
IGFBP7	-5.33309	0.0248073	923
DGKZ	-5.33128	0.0248385	924
GALNTL1	-5.3211	0.0250143	925
CTNNB1	-5.3194	0.0250438	926
AR	-5.31702	0.0250853	927
CXCL2	-5.31542	0.025113	928
FOXM1	-5.31383	0.0251408	929
TSHR	-5.31276	0.0251593	930
HNF4A	-5.31179	0.0251762	931
F9	-5.30928	0.0252202	932
NPR1	-5.30743	0.0252525	933
CDT1	-5.30743	0.0252525	934
CXCR3	-5.30399	0.0253128	935
BDNF	-5.30094	0.0253663	936
CYP2S1	-5.30054	0.0253733	937
SIRT2	-5.29939	0.0253936	938
PKP4	-5.29778	0.025422	939
GPRC5A	-5.29425	0.0254842	940
AZIN1	-5.29362	0.0254953	941
PPIE	-5.29131	0.0255362	942
ID2	-5.29131	0.0255362	943
STK36	-5.28899	0.0255773	944
LOC642505	-5.28506	0.0256471	945
GCGR	-5.28318	0.0256805	946
CISH	-5.27753	0.0257814	947
FSTL1	-5.27618	0.0258055	948
RHOA	-5.27202	0.0258799	949
OTC	-5.27173	0.0258853	950
SCTR	-5.25852	0.0261233	951
PRDX6	-5.25852	0.0261233	952
EIF2S2	-5.25469	0.0261928	953
IL1R2	-5.25469	0.0261928	954
GPRC5D	-5.25437	0.0261986	955
FLNC	-5.25327	0.0262185	956
INPP5A	-5.25054	0.0262682	957
TKT	-5.2502	0.0262743	958
MAP3K7IP2	-5.24971	0.0262832	959
LXN	-5.24603	0.0263504	960
DAG1	-5.24571	0.0263563	961
PSMA5	-5.24556	0.0263589	962
AGRN	-5.24503	0.0263686	963
HSD17B3	-5.24424	0.0263832	964
HSF1	-5.24272	0.0264109	965
JUNB	-5.24032	0.026455	966
CTBP2	-5.23848	0.0264887	967
F11	-5.23848	0.0264887	968
GPR77	-5.23573	0.0265393	969
NKIRAS2	-5.23343	0.0265816	970
CACNA1F	-5.23174	0.0266127	971
BTRC	-5.22836	0.0266752	972
COL3A1	-5.22836	0.0266752	973
CFI	-5.22497	0.026738	974
FADD	-5.2187	0.0268544	975
RING1	-5.21816	0.0268644	976
GFRA1	-5.21257	0.0269687	977
MUC1	-5.20518	0.0271072	978
DDX56	-5.20273	0.0271532	979
EME2	-5.19849	0.0272331	980
CLDN11	-5.19377	0.0273224	981
KMO	-5.1931	0.0273352	982
GSTA5	-5.19235	0.0273493	983
LCMT1	-5.19062	0.0273822	984
ALAS1	-5.18713	0.0274484	985
THOC4	-5.18496	0.0274898	986
MUT	-5.17473	0.0276855	987
PRKAR1B	-5.17313	0.0277162	988
CDC45L	-5.17313	0.0277162	989
ITGA3	-5.1716	0.0277456	990
UCP1	-5.17117	0.0277538	991
ALLC	-5.17061	0.0277645	992
IGFBP3	-5.16872	0.0278009	993
PLD3	-5.16872	0.0278009	994
LMNB2	-5.16725	0.0278293	995
SREBF2	-5.16683	0.0278374	996
S100A9	-5.16607	0.027852	997
GHRL	-5.16511	0.0278707	998
EIF4E	-5.16135	0.0279434	999
RDM1	-5.1574	0.0280199	1000
GPX5	-5.15543	0.0280583	1001
YARS2	-5.15543	0.0280583	1002
FZD2	-5.1537	0.0280919	1003
CYP1A1	-5.15245	0.0281162	1004
ARSA	-5.15228	0.0281196	1005
RAD54B	-5.14749	0.0282132	1006
DNAJA1	-5.14649	0.0282326	1007
SNAI1	-5.14649	0.0282326	1008
ACAT2	-5.1447	0.0282677	1009
PROC	-5.14393	0.0282828	1010
ATP5A1	-5.14039	0.0283524	1011
DDX18	-5.13931	0.0283736	1012
FDFT1	-5.13389	0.0284803	1013
TCF15	-5.12846	0.0285878	1014
NDUFA1	-5.12365	0.0286833	1015
STX1A	-5.123	0.028696	1016
GRIK3	-5.12216	0.0287128	1017
FAF1	-5.11795	0.0287967	1018
DPM2	-5.11795	0.0287967	1019
GRM6	-5.11675	0.0288208	1020
DAPK1	-5.11478	0.02886	1021
H2AFX	-5.11373	0.0288812	1022
DGAT1	-5.1102	0.0289519	1023
GNB3	-5.11001	0.0289557	1024
APBA1	-5.10888	0.0289783	1025
EIF4G2	-5.10559	0.0290444	1026
ABCA7	-5.10494	0.0290577	1027
RPL4	-5.10098	0.0291375	1028
DBH	-5.10098	0.0291375	1029
CD2AP	-5.08904	0.0293797	1030
NCAM1	-5.08577	0.0294464	1031
PDGFRA	-5.08577	0.0294464	1032
CIRBP	-5.08548	0.0294522	1033
IL17RE	-5.08548	0.0294522	1034
ZCCHC11	-5.08236	0.0295159	1035
GFPT1	-5.08236	0.0295159	1036
BAG4	-5.08236	0.0295159	1037
SULT1A3	-5.08066	0.0295508	1038
GP5	-5.077	0.0296259	1039
VAMP7	-5.077	0.0296259	1040
CRADD	-5.07445	0.0296782	1041
GOSR2	-5.07296	0.0297088	1042
GAB1	-5.07162	0.0297366	1043
CR2	-5.06982	0.0297737	1044
ACER2	-5.0635	0.0299043	1045
ETFA	-5.06079	0.0299606	1046
CBX7	-5.05875	0.030003	1047
PTAFR	-5.05504	0.0300802	1048
IRS1	-5.05079	0.0301689	1049
POU2AF1	-5.0476	0.0302358	1050
NT5E	-5.04439	0.030303	1051
FOXO1	-5.04439	0.030303	1052
B3GAT1	-5.04439	0.030303	1053
DNMT3A	-5.04439	0.030303	1054
PRMT8	-5.04188	0.0303558	1055
ATP6V1B2	-5.04054	0.030384	1056
NKX6-1	-5.03914	0.0304136	1057
ABAT	-5.03759	0.0304463	1058
GDF11	-5.03451	0.0305114	1059
ABL1	-5.03386	0.030525	1060
PLIN	-5.03281	0.0305474	1061
CUZD1	-5.03151	0.0305748	1062
CCR3	-5.03102	0.0305853	1063
DLL4	-5.02857	0.0306372	1064
HDAC9	-5.02857	0.0306372	1065
ADRBK1	-5.02781	0.0306533	1066
KHK	-5.02298	0.0307563	1067
OSCAR	-5.02113	0.0307957	1068
CDC2L6	-5.02112	0.0307957	1069
EPHB3	-5.02112	0.0307957	1070
IKBKAP	-5.01852	0.0308515	1071
CYP4B1	-5.0177	0.0308689	1072
BCL2	-5.01525	0.0309214	1073
GLO1	-5.01328	0.0309636	1074
CARD6	-5.01244	0.0309817	1075
FAS	-5.00899	0.0310559	1076
NMI	-5.00883	0.0310592	1077
GAB2	-5.00787	0.03108	1078
CD81	-5.00748	0.0310884	1079
DUSP4	-5.00436	0.0311557	1080
IL1RAP	-5.00342	0.0311759	1081
ADAM8	-4.99986	0.0312531	1082
TECR	-4.99406	0.0313789	1083
TREX1	-4.99242	0.0314146	1084
GSTP1	-4.99216	0.0314202	1085
GLUD1	-4.99193	0.0314253	1086
DUSP6	-4.9915	0.0314347	1087
RBX1	-4.99012	0.0314648	1088
NFYA	-4.98914	0.0314861	1089
EXTL2	-4.9855	0.0315656	1090
EARS2	-4.98249	0.0316315	1091
AKT1S1	-4.97948	0.0316977	1092
DGKH	-4.97689	0.0317547	1093
NR1D2	-4.97689	0.0317547	1094
PDE8A	-4.97501	0.031796	1095
GPR50	-4.97494	0.0317975	1096
FOSB	-4.97401	0.0318182	1097
SYT2	-4.97177	0.0318674	1098
LHPP	-4.96923	0.0319238	1099
TAF10	-4.96901	0.0319285	1100
RPL12	-4.96822	0.031946	1101
CACNA1G	-4.96758	0.0319602	1102
PRMT3	-4.96659	0.0319821	1103
SLC18A2	-4.96532	0.0320102	1104
ATP2B2	-4.96278	0.0320667	1105
PLIN2	-4.95951	0.0321396	1106
WNT7A	-4.95717	0.0321916	1107
TRO	-4.95513	0.0322373	1108
DAAM1	-4.95233	0.0322997	1109
ABCG8	-4.94743	0.0324096	1110
TUBB3	-4.94575	0.0324474	1111
ATG12	-4.94327	0.0325032	1112
CLC	-4.94307	0.0325079	1113
PIK3R3	-4.94191	0.0325339	1114
GPR83	-4.94111	0.0325521	1115
FGL2	-4.9397	0.0325839	1116
HS6ST1	-4.93878	0.0326045	1117
ITGB3	-4.93452	0.0327011	1118
SEPHS1	-4.92911	0.0328239	1119
AFMID	-4.9241	0.0329381	1120
IL22	-4.9241	0.0329381	1121
IL6R	-4.9241	0.0329381	1122
POLK	-4.92178	0.0329912	1123
AP3B1	-4.92125	0.0330033	1124
RNF25	-4.91961	0.0330407	1125
DNAJA3	-4.91839	0.0330688	1126
BRCA1	-4.91511	0.0331439	1127
MGMT	-4.91229	0.0332088	1128
KCNJ9	-4.8995	0.0335046	1129
ATP2B1	-4.8953	0.0336021	1130
HELQ	-4.89486	0.0336126	1131
VANGL2	-4.89428	0.0336261	1132
ACP5	-4.89148	0.0336914	1133
LNPEP	-4.8905	0.0337141	1134
ANK2	-4.88838	0.0337638	1135
ABCD2	-4.88597	0.0338203	1136
EEF1B2	-4.88525	0.0338371	1137
EIF2AK3	-4.87951	0.033972	1138
GRIN2B	-4.87859	0.0339938	1139
TERF1	-4.87807	0.0340059	1140
EGR2	-4.87627	0.0340483	1141
RAB6A	-4.87539	0.0340692	1142
EIF2AK1	-4.87447	0.0340909	1143
CHIA	-4.87184	0.034153	1144
SPRY3	-4.87123	0.0341675	1145
DDB1	-4.85997	0.0344352	1146
ABCB9	-4.85997	0.0344352	1147
KCNA5	-4.85997	0.0344352	1148
AMY2A	-4.85587	0.0345334	1149
WBSCR22	-4.85492	0.0345561	1150
IFNA17	-4.8545	0.0345662	1151
UNC93B1	-4.84679	0.0347512	1152
NPPB	-4.84585	0.034774	1153
MAPT	-4.84446	0.0348075	1154
CHRNB3	-4.84016	0.0349113	1155
HAL	-4.83794	0.034965	1156
ARHGEF5	-4.83794	0.034965	1157
GAL3ST1	-4.83674	0.0349941	1158
TNFSF18	-4.83289	0.0350877	1159
FGF5	-4.83238	0.0351	1160
TNFAIP6	-4.83159	0.0351194	1161
TLR6	-4.82985	0.0351617	1162
ATP6V1G1	-4.82744	0.0352206	1163
HLA-E	-4.8268	0.0352361	1164
CYP24A1	-4.8268	0.0352361	1165
MMP7	-4.822	0.0353535	1166
BLVRB	-4.8212	0.0353732	1167
ATP13A2	-4.81929	0.03542	1168
CYP4A22	-4.81795	0.035453	1169
CCL3L1	-4.81789	0.0354543	1170
GYPA	-4.81558	0.0355113	1171
ACVR2A	-4.81246	0.0355882	1172
AASDH	-4.81168	0.0356073	1173
ID1	-4.81147	0.0356125	1174
MAP4K5	-4.80529	0.0357654	1175
MYT1	-4.80454	0.0357841	1176
EMX2	-4.80426	0.035791	1177
WNT9A	-4.79629	0.0359893	1178
PITX2	-4.79612	0.0359934	1179
CSNK1E	-4.79598	0.0359971	1180
FOXL1	-4.79286	0.036075	1181
RPL6	-4.79286	0.036075	1182
PRKX	-4.79286	0.036075	1183
GBF1	-4.78942	0.0361611	1184
LOC654264	-4.7852	0.0362669	1185
INSR	-4.78503	0.0362713	1186
ITCH	-4.7845	0.0362845	1187
PFDN2	-4.77992	0.0364	1188
SULT2A1	-4.77784	0.0364524	1189
GALNTL6	-4.77751	0.0364608	1190
ISG20	-4.7721	0.0365978	1191
ATP6V1B1	-4.7721	0.0365978	1192
RIPK1	-4.76686	0.0367309	1193
CTSS	-4.76511	0.0367755	1194
SCP2	-4.76349	0.0368168	1195
CPSF2	-4.762	0.036855	1196
HOXC13	-4.762	0.036855	1197
UBE2G1	-4.75602	0.037008	1198
BID	-4.75104	0.037136	1199
NEK2	-4.74631	0.0372578	1200
CXCL9	-4.74039	0.0374111	1201
HES6	-4.73841	0.0374625	1202
PLA2G2A	-4.73574	0.0375318	1203
CSE1L	-4.72901	0.0377074	1204
TRADD	-4.72647	0.0377738	1205
C1QA	-4.72524	0.0378061	1206
CUL3	-4.72247	0.0378788	1207
ARHGEF7	-4.72247	0.0378788	1208
ST6GAL1	-4.71765	0.0380055	1209
PPP6C	-4.71705	0.0380214	1210
TWIST1	-4.70797	0.0382614	1211
DAB1	-4.70635	0.0383044	1212
ACCN3	-4.69822	0.0385208	1213
STAT5A	-4.69822	0.0385208	1214
FLOT1	-4.69472	0.0386143	1215
TAF4	-4.69332	0.0386518	1216
G0S2	-4.69153	0.0386997	1217
LPIN1	-4.68482	0.0388802	1218
PPP1CC	-4.68399	0.0389025	1219
PRB1	-4.68347	0.0389165	1220
ERCC4	-4.67976	0.0390168	1221
EIF4G1	-4.67976	0.0390168	1222
CD244	-4.67852	0.0390503	1223
ACSM1	-4.67666	0.0391007	1224
ENPP7	-4.67356	0.0391849	1225
PRKAB1	-4.67243	0.0392157	1226
GSTK1	-4.67164	0.039237	1227
HSPA2	-4.66877	0.0393153	1228
BMPR1B	-4.66857	0.0393205	1229
AKAP1	-4.66733	0.0393546	1230
DDR1	-4.66733	0.0393546	1231
CDC6	-4.66733	0.0393546	1232
CASR	-4.66588	0.0393939	1233
CUL1	-4.66436	0.0394354	1234
SLPI	-4.6618	0.0395055	1235
ANGPT2	-4.66107	0.0395257	1236
NUMA1	-4.66107	0.0395257	1237
PRKD3	-4.65515	0.0396881	1238
FANCE	-4.65478	0.0396983	1239
DDX47	-4.65208	0.0397727	1240
UCP3	-4.65113	0.0397989	1241
CDH5	-4.64847	0.0398724	1242
GMPPB	-4.64847	0.0398724	1243
ERCC5	-4.64261	0.0400345	1244
PSMA7	-4.63894	0.0401364	1245
GAST	-4.63576	0.0402252	1246
PPFIA4	-4.63576	0.0402252	1247
ACHE	-4.62936	0.040404	1248
S1PR1	-4.62936	0.040404	1249
IMPDH1	-4.62661	0.0404811	1250
MAPK10	-4.62341	0.0405709	1251
TFCP2	-4.62293	0.0405844	1252
ADIPOR2	-4.62293	0.0405844	1253
RTN4R	-4.62141	0.0406271	1254
GCNT1	-4.61777	0.0407299	1255
CAPN1	-4.61777	0.0407299	1256
OCIAD1	-4.6167	0.0407601	1257
STAT1	-4.61555	0.0407925	1258
ACAN	-4.61353	0.0408497	1259
IL17RB	-4.60927	0.0409705	1260
FBL	-4.60843	0.0409943	1261
PDLIM5	-4.60633	0.041054	1262
STRA6	-4.6049	0.0410949	1263
PHF21A	-4.60441	0.0411087	1264
KCNMA1	-4.60217	0.0411726	1265
GABRD	-4.59903	0.0412623	1266
DDX52	-4.59808	0.0412897	1267
AMDHD2	-4.59776	0.0412988	1268
PPT2	-4.59766	0.0413014	1269
ABI2	-4.59694	0.0413223	1270
TRPM4	-4.59318	0.0414299	1271
STON1	-4.59256	0.0414479	1272
DGKG	-4.59168	0.0414731	1273
HIBCH	-4.59036	0.041511	1274
IL12B	-4.58974	0.0415289	1275
ADSS	-4.58884	0.0415548	1276
PPP2CA	-4.58884	0.0415548	1277
DLST	-4.58565	0.0416468	1278
CXCR1	-4.58376	0.0417014	1279
SIPA1	-4.58264	0.0417338	1280
CYB5R1	-4.58187	0.0417561	1281
SP100	-4.57915	0.0418349	1282
SHFM1	-4.57713	0.0418936	1283
MAP2K1	-4.57343	0.0420011	1284
RPL15	-4.57046	0.0420875	1285
IFNG	-4.57046	0.0420875	1286
MAP3K14	-4.57046	0.0420875	1287
BCL2L14	-4.57046	0.0420875	1288
RPA3	-4.55434	0.0425604	1289
HMGB1	-4.55384	0.0425752	1290
HOXD10	-4.55378	0.0425769	1291
SNRPD2	-4.54844	0.042735	1292
MAT2A	-4.54803	0.0427472	1293
MECR	-4.5469	0.0427807	1294
PECAM1	-4.5435	0.0428816	1295
PRKG2	-4.54102	0.0429553	1296
DLL3	-4.54063	0.042967	1297
LRRC15	-4.53804	0.0430441	1298
AMH	-4.5357	0.043114	1299
ASGR2	-4.53519	0.0431293	1300
COL15A1	-4.53476	0.0431421	1301
AQR	-4.53457	0.0431478	1302
NR2F2	-4.52155	0.0435388	1303
HNRNPC	-4.52155	0.0435388	1304
IL2RG	-4.51765	0.0436569	1305
PHKB	-4.51602	0.0437063	1306
GBA3	-4.51602	0.0437063	1307
H19	-4.51602	0.0437063	1308
PLCD1	-4.51029	0.04388	1309
ACOX2	-4.50674	0.0439882	1310
GSTO2	-4.50674	0.0439882	1311
BHLHB3	-4.50557	0.0440238	1312
GNA13	-4.50335	0.0440917	1313
ASRGL1	-4.50208	0.0441306	1314
CCND3	-4.50208	0.0441306	1315
GTF2IRD1	-4.50134	0.0441532	1316
PAX5	-4.4974	0.0442739	1317
LPO	-4.49577	0.0443241	1318
DAPP1	-4.49506	0.0443459	1319
SMAD4	-4.488	0.0445633	1320
SLC27A4	-4.48629	0.0446163	1321
ACSS1	-4.4846	0.0446684	1322
AKR1C2	-4.48233	0.0447387	1323
PSCD1	-4.48178	0.0447559	1324
FUT7	-4.47794	0.0448752	1325
CTSG	-4.47329	0.0450198	1326
DVL2	-4.46663	0.0452284	1327
EIF4EBP1	-4.46404	0.0453095	1328
C1GALT1C1	-4.46393	0.0453129	1329
F11R	-4.46183	0.0453789	1330
HPGDS	-4.45499	0.0455948	1331
CLCA4	-4.45405	0.0456243	1332
BCL11B	-4.4525	0.0456735	1333
LIG4	-4.45116	0.0457158	1334
SMC4	-4.44916	0.0457794	1335
CYP2A13	-4.44766	0.0458269	1336
PSMC2	-4.44493	0.0459137	1337
IL10RA	-4.44271	0.0459845	1338
KCNN3	-4.44102	0.0460384	1339
UBE2F	-4.44007	0.0460688	1340
ADORA1	-4.43867	0.0461133	1341
B4GALT7	-4.43449	0.0462473	1342
LIG3	-4.43396	0.0462641	1343
WASF3	-4.43121	0.0463526	1344
IFI35	-4.43029	0.0463822	1345
COL8A2	-4.42044	0.0466998	1346
OPRM1	-4.42044	0.0466998	1347
HLA-F	-4.41659	0.0468246	1348
SFRP2	-4.41614	0.0468393	1349
ABCB10	-4.41549	0.0468603	1350
CKMT1A	-4.41489	0.0468797	1351
DKK3	-4.41384	0.0469141	1352
SELE	-4.4091	0.0470683	1353
F2RL1	-4.40871	0.047081	1354
ACOX3	-4.40583	0.047175	1355
CYP4F3	-4.40429	0.0472255	1356
HDAC8	-4.40357	0.0472489	1357
C3	-4.40054	0.0473485	1358
OTUB1	-4.40054	0.0473485	1359
ALG9	-4.40054	0.0473485	1360
MAPK8IP1	-4.40054	0.0473485	1361
ZMYND17	-4.39729	0.0474553	1362
MAPK8IP3	-4.39667	0.0474756	1363
TLR9	-4.39643	0.0474834	1364
ANKHD1	-4.393	0.0475964	1365
TCF7	-4.39193	0.047632	1366
CD1C	-4.39048	0.0476796	1367
PNMT	-4.38847	0.0477464	1368
GSR	-4.38543	0.0478469	1369
CDC34	-4.38087	0.0479984	1370
TSG101	-4.38036	0.0480153	1371
PTGER3	-4.37891	0.0480637	1372
APOBEC2	-4.37708	0.0481247	1373
HIST2H3C	-4.37454	0.0482093	1374
MTRR	-4.37152	0.0483104	1375
ERAP1	-4.37017	0.0483559	1376
RELA	-4.36504	0.048528	1377
EPHB2	-4.35831	0.0487549	1378
NFE2	-4.3581	0.0487619	1379
PSCD2	-4.35473	0.0488758	1380
CYP27B1	-4.35473	0.0488758	1381
PSMA2	-4.34955	0.0490516	1382
CD2BP2	-4.34609	0.0491696	1383
CHST1	-4.33914	0.0494071	1384
LPAR2	-4.33672	0.0494899	1385
AP3M1	-4.33342	0.0496031	1386
C4BPA	-4.3323	0.0496417	1387
DFFB	-4.32865	0.0497677	1388
PARG	-4.32742	0.04981	1389
A4GALT	-4.32654	0.0498405	1390
EHMT2	-4.32654	0.0498405	1391
CELSR1	-4.32242	0.0499831	1392
IL22RA1	-4.32178	0.050005	1393
GLB1	-4.32161	0.0500111	1394
GAA	-4.31702	0.0501706	1395
SLAIN1	-4.31656	0.0501864	1396
ATR	-4.3157	0.0502164	1397
PDXK	-4.30743	0.050505	1398
CEBPB	-4.30743	0.050505	1399
HIF1A	-4.30418	0.0506188	1400
NCSTN	-4.30001	0.0507654	1401
ATP1B1	-4.2967	0.0508819	1402
EPHA2	-4.28806	0.0511875	1403
GALNT6	-4.28716	0.0512197	1404
BMP15	-4.28609	0.0512574	1405
SPR	-4.28416	0.0513262	1406
KCNJ2	-4.28318	0.051361	1407
PRKRIR	-4.27968	0.0514857	1408
SMARCD1	-4.27848	0.0515288	1409
ISLR	-4.27501	0.0516529	1410
F2R	-4.27266	0.0517369	1411
SORBS1	-4.27211	0.0517567	1412
IARS	-4.27202	0.0517598	1413
GATA3	-4.27126	0.0517874	1414
TAPBP	-4.2709	0.0518	1415
DRD5	-4.26844	0.0518887	1416
ITGB7	-4.26679	0.051948	1417
DOK2	-4.26635	0.0519637	1418
GFAP	-4.26183	0.0521267	1419
TPK1	-4.26183	0.0521267	1420
UCN	-4.26012	0.0521885	1421
SPO11	-4.25635	0.052325	1422
UGDH	-4.2514	0.0525052	1423
AGTR1	-4.2514	0.0525052	1424
EEF1D	-4.2502	0.0525486	1425
ITGA2	-4.24793	0.0526316	1426
MTIF2	-4.24007	0.0529189	1427
EIF2S3	-4.23974	0.052931	1428
DKFZP434E1119	-4.23974	0.052931	1429
PCSK2	-4.23205	0.0532141	1430
XRCC3	-4.23148	0.053235	1431
CCR6	-4.22963	0.0533035	1432
EPHB4	-4.22836	0.0533504	1433
ASS1	-4.22836	0.0533504	1434
KL	-4.22497	0.0534759	1435
EBP	-4.22254	0.0535659	1436
IL5RA	-4.21758	0.0537503	1437
HLA-DQA1	-4.21611	0.0538051	1438
METTL2B	-4.21551	0.0538277	1439
TNFRSF1A	-4.2032	0.0542888	1440
PGD	-4.20161	0.0543486	1441
PSMD2	-4.20144	0.0543552	1442
GABRB2	-4.19994	0.0544115	1443
DPYSL2	-4.19994	0.0544115	1444
PIK3AP1	-4.19994	0.0544115	1445
NBL1	-4.19928	0.0544366	1446
POLR1E	-4.19789	0.0544892	1447
SDHC	-4.19409	0.0546328	1448
CDS2	-4.1931	0.0546704	1449
LTB4R2	-4.18977	0.0547965	1450
PTEN	-4.18835	0.0548507	1451
CAST	-4.18713	0.0548968	1452
HOXA10	-4.18544	0.0549614	1453
ABCC1	-4.1819	0.0550964	1454
MARS2	-4.18115	0.055125	1455
GSTM1	-4.17583	0.0553285	1456
TARDBP	-4.17334	0.0554241	1457
CHST11	-4.17313	0.0554323	1458
SCN8A	-4.17137	0.0555	1459
UBE2C	-4.16584	0.055713	1460
LRP2	-4.16541	0.0557297	1461
PSMB10	-4.16028	0.0559284	1462
GFI1	-4.15169	0.0562621	1463
ABCB4	-4.14948	0.0563486	1464
IDH3G	-4.13989	0.0567244	1465
GPHN	-4.1375	0.0568182	1466
GRM3	-4.13436	0.0569419	1467
SLC23A1	-4.12846	0.0571755	1468
CCNG1	-4.12846	0.0571755	1469
MAPK8	-4.12636	0.0572586	1470
NFKBIL2	-4.12543	0.0572956	1471
GLS	-4.11964	0.0575262	1472
NCOA3	-4.11551	0.0576911	1473
PPAP2A	-4.11326	0.0577812	1474
OAT	-4.11276	0.0578012	1475
CTSK	-4.1106	0.0578878	1476
PGAM1	-4.1102	0.0579038	1477
RARA	-4.10995	0.0579138	1478
TGFB3	-4.10812	0.0579873	1479
TRAF5	-4.10553	0.0580914	1480
PAX3	-4.10467	0.058126	1481
ALG3	-4.10098	0.058275	1482
NADSYN1	-4.0992	0.0583468	1483
NCOA1	-4.09456	0.0585348	1484
GTF2H3	-4.09403	0.0585566	1485
BCKDK	-4.09115	0.0586733	1486
PI3	-4.09085	0.0586854	1487
NKD1	-4.08951	0.0587402	1488
STX10	-4.08925	0.0587507	1489
COL27A1	-4.08577	0.0588928	1490
VSIG4	-4.08488	0.0589288	1491
VIM	-4.08416	0.0589584	1492
BTG2	-4.08224	0.0590368	1493
SERPING1	-4.08066	0.0591016	1494
CDK2	-4.07861	0.0591856	1495
DNTT	-4.07431	0.0593623	1496
MTR	-4.07238	0.0594418	1497
TUBD1	-4.07039	0.0595238	1498
CD37	-4.06796	0.059624	1499
EGLN3	-4.06587	0.0597104	1500
AKR1B10	-4.06185	0.0598771	1501
IL8RB	-4.05875	0.060006	1502
ACTB	-4.05716	0.0600721	1503
TACC3	-4.05589	0.060125	1504
EEF2K	-4.05589	0.060125	1505
POLR2F	-4.05485	0.0601684	1506
PIP5K2B	-4.05454	0.0601812	1507
AGPAT4	-4.04894	0.0604153	1508
COX15	-4.04779	0.0604638	1509
SNAP23	-4.04598	0.0605394	1510
HS2ST1	-4.04439	0.060606	1511
KCNN4	-4.04439	0.060606	1512
IFIH1	-4.04127	0.0607374	1513
FNTB	-4.0395	0.0608122	1514
ABCC6	-4.03914	0.0608272	1515
IRF3	-4.03835	0.0608604	1516
FOXO3	-4.03517	0.060995	1517
MSH4	-4.03474	0.0610128	1518
SRP54	-4.03167	0.0611429	1519
FURIN	-4.03122	0.061162	1520
BHLHB9	-4.02844	0.0612801	1521
INDO	-4.02839	0.0612822	1522
NPTX1	-4.02815	0.0612925	1523
SOCS5	-4.02567	0.0613976	1524
APOC2	-4.02549	0.0614054	1525
FEZ1	-4.01711	0.0617631	1526
CREB1	-4.01257	0.0619578	1527
ATF2	-4.0118	0.0619908	1528
HSD17B6	-4.00858	0.0621292	1529
CDR1	-4.0072	0.062189	1530
WWTR1	-4.00656	0.0622163	1531
PELI3	-4.00388	0.0623322	1532
UGT2A3	-4.00388	0.0623322	1533
TCF3	-4.00257	0.0623886	1534
PPP1CA	-4.00257	0.0623886	1535
NAPG	-3.99958	0.0625184	1536
KEAP1	-3.99406	0.0627577	1537
CHP	-3.98907	0.0629754	1538
HHEX	-3.9855	0.0631313	1539
RPTOR	-3.9855	0.0631313	1540
APOE	-3.98206	0.063282	1541
SNCAIP	-3.98003	0.0633713	1542
CASP1	-3.97948	0.0633954	1543
OLA1	-3.97921	0.063407	1544
DNAJC4	-3.97689	0.0635093	1545
SNAP25	-3.9698	0.063822	1546
CXCR4	-3.96938	0.0638406	1547
DTYMK	-3.96822	0.0638919	1548
ERBB3	-3.96242	0.0641495	1549
SPAM1	-3.95997	0.0642586	1550
AGRP	-3.95749	0.0643692	1551
ARHGAP1	-3.95351	0.0645468	1552
AGXT	-3.95135	0.0646434	1553
ABCA8	-3.94898	0.06475	1554
CD4	-3.94826	0.0647821	1555
PSCA	-3.94803	0.0647926	1556
HAGH	-3.94486	0.064935	1557
SLC10A1	-3.94156	0.0650838	1558
C3AR1	-3.93731	0.0652758	1559
C4BPB	-3.93117	0.0655539	1560
TNFRSF10D	-3.93036	0.065591	1561
SMARCC1	-3.92683	0.0657518	1562
DNAJB9	-3.9241	0.0658761	1563
DLD	-3.9241	0.0658761	1564
FGA	-3.9241	0.0658761	1565
BACE2	-3.92223	0.0659617	1566
UGT8	-3.92123	0.0660072	1567
TAF13	-3.91991	0.0660676	1568
XRCC5	-3.91811	0.06615	1569
TUBG2	-3.91299	0.0663855	1570
GGH	-3.9115	0.066454	1571
TGFB2	-3.91009	0.0665188	1572
ALG6	-3.90955	0.0665438	1573
GTF3C3	-3.90796	0.0666171	1574
DISC1	-3.90689	0.0666666	1575
YWHAB	-3.90577	0.0667183	1576
OLIG2	-3.89857	0.0670525	1577
OLIG1	-3.89786	0.0670855	1578
GPR132	-3.89632	0.0671568	1579
NEIL2	-3.89331	0.0672973	1580
VAMP5	-3.89152	0.0673805	1581
BAIAP2	-3.8905	0.0674282	1582
CDO1	-3.88541	0.0676669	1583
KNG1	-3.87859	0.0679875	1584
INHBC	-3.87859	0.0679875	1585
SHISA5	-3.87679	0.068072	1586
ABCA9	-3.87447	0.0681818	1587
IL1RL1	-3.87327	0.0682387	1588
GANAB	-3.87323	0.0682402	1589
DAPK2	-3.87086	0.0683527	1590
RECQL5	-3.86921	0.068431	1591
IFNK	-3.86869	0.0684556	1592
POLE4	-3.86752	0.0685112	1593
NDUFV1	-3.86711	0.0685307	1594
AKAP5	-3.86651	0.0685589	1595
IFI16	-3.86531	0.0686159	1596
EIF2B2	-3.86501	0.0686305	1597
KCNK3	-3.85499	0.0691087	1598
HOXA7	-3.85492	0.0691121	1599
HDAC4	-3.8529	0.0692087	1600
ARFGAP3	-3.85057	0.0693206	1601
IDI1	-3.84926	0.0693839	1602
DPYS	-3.84415	0.0696301	1603
MDC1	-3.84348	0.0696621	1604
PRPS2	-3.84348	0.0696621	1605
OGDHL	-3.84318	0.0696767	1606
CCNA2	-3.84302	0.0696846	1607
NFKBIA	-3.84186	0.0697407	1608
HSPA9	-3.84111	0.0697767	1609
NCOA4	-3.84079	0.0697924	1610
PGK1	-3.83889	0.0698843	1611
MMP10	-3.83683	0.0699839	1612
ENDOG	-3.83592	0.070028	1613
RBKS	-3.83497	0.0700741	1614
CD34	-3.83453	0.070096	1615
TRPC7	-3.83179	0.0702289	1616
CTSD	-3.83053	0.0702905	1617
PSAT1	-3.82965	0.0703331	1618
EGFR	-3.8268	0.0704721	1619
F2RL2	-3.822	0.070707	1620
MAPK1	-3.81853	0.0708775	1621
KIF3A	-3.81558	0.0710227	1622
LYN	-3.81558	0.0710227	1623
APP	-3.81529	0.0710367	1624
GALNT13	-3.81495	0.0710533	1625
CACNA1A	-3.81248	0.071175	1626
SOCS6	-3.80993	0.0713012	1627
CX3CR1	-3.80264	0.0716625	1628
LRRK2	-3.80047	0.0717703	1629
MNAT1	-3.79857	0.0718649	1630
SOCS1	-3.79787	0.0718995	1631
CYGB	-3.79743	0.0719217	1632
EFNB2	-3.79286	0.07215	1633
UQCRH	-3.79286	0.07215	1634
EFTUD2	-3.79286	0.07215	1635
NUDT4	-3.79286	0.07215	1636
CYP2D6	-3.79286	0.07215	1637
SUFU	-3.79286	0.07215	1638
SULT1C2	-3.79118	0.0722339	1639
MYL1	-3.79077	0.0722543	1640
TAP2	-3.78566	0.0725108	1641
NR1H2	-3.78391	0.0725987	1642
ARF6	-3.78078	0.0727563	1643
GCA	-3.78062	0.0727648	1644
DAD1	-3.77853	0.0728702	1645
ABCG1	-3.77832	0.0728807	1646
IFT57	-3.77508	0.0730445	1647
UST	-3.77466	0.0730657	1648
SH3GL2	-3.7711	0.0732462	1649
PAX8	-3.76977	0.0733138	1650
FHL2	-3.76589	0.0735114	1651
CHRD	-3.76511	0.073551	1652
PPARA	-3.76495	0.0735592	1653
FARS2	-3.76129	0.0737463	1654
PTPRC	-3.76071	0.0737755	1655
FYN	-3.75946	0.0738396	1656
DIDO1	-3.75809	0.0739098	1657
WARS2	-3.75404	0.0741178	1658
HCLS1	-3.75201	0.0742219	1659
NSD1	-3.75176	0.0742348	1660
ITPR2	-3.74789	0.0744343	1661
RAB3B	-3.7455	0.0745578	1662
SELL	-3.74368	0.0746516	1663
CAMK1	-3.74169	0.0747547	1664
WISP2	-3.74039	0.0748223	1665
TUBA1A	-3.73985	0.0748503	1666
MINPP1	-3.7323	0.0752431	1667
CHRNB1	-3.73125	0.0752977	1668
ECGF1	-3.73046	0.075339	1669
ACSL5	-3.72823	0.0754557	1670
CCND2	-3.72652	0.0755452	1671
POLR2I	-3.72247	0.0757575	1672
IL17D	-3.71731	0.0760291	1673
MOG	-3.71691	0.07605	1674
ATP6V1C2	-3.71212	0.0763026	1675
UNC13B	-3.71212	0.0763026	1676
POLR3B	-3.70987	0.0764221	1677
PSME2	-3.70594	0.0766306	1678
MAP4K2	-3.70583	0.0766364	1679
CASP9	-3.69911	0.0769939	1680
E2F5	-3.69822	0.0770416	1681
RRM2	-3.69647	0.077135	1682
IGFBP5	-3.69599	0.0771605	1683
CTSA	-3.69516	0.0772051	1684
LAMC1	-3.68964	0.0775013	1685
HS6ST3	-3.68684	0.0776515	1686
HOXA4	-3.68527	0.0777363	1687
PNPLA3	-3.68347	0.0778331	1688
PIK3CG	-3.68309	0.0778536	1689
CCNT2	-3.68211	0.0779067	1690
SLC2A1	-3.67852	0.0781006	1691
AKAP11	-3.67738	0.0781625	1692
ADRA1B	-3.67666	0.0782013	1693
COL9A1	-3.67294	0.0784037	1694
CIR1	-3.66929	0.0786022	1695
BET1	-3.66903	0.0786163	1696
BMPR1A	-3.6689	0.0786233	1697
TLR3	-3.66864	0.0786372	1698
PTGER1	-3.66831	0.0786554	1699
ADD1	-3.66733	0.0787091	1700
PELI1	-3.66096	0.0790573	1701
PIGF	-3.65897	0.0791661	1702
ZFP36	-3.65688	0.0792811	1703
BMPR2	-3.65658	0.0792976	1704
WARS	-3.65557	0.0793532	1705
JUND	-3.65478	0.0793965	1706
CA2	-3.65388	0.0794461	1707
WNT7B	-3.65312	0.0794877	1708
ANXA1	-3.6526	0.0795165	1709
DLX3	-3.65186	0.0795573	1710
MTAP	-3.64399	0.0799924	1711
FAM59A	-3.64089	0.0801645	1712
IFNA16	-3.63933	0.0802516	1713
PTGES	-3.63824	0.0803118	1714
GHRHR	-3.63459	0.0805153	1715
STUB1	-3.63346	0.0805788	1716
OSBPL5	-3.6332	0.0805931	1717
UQCRC1	-3.63149	0.0806885	1718
CALML3	-3.63143	0.0806919	1719
TGFBR2	-3.63122	0.0807039	1720
ENTPD8	-3.62847	0.0808578	1721
LOC347292	-3.62814	0.0808763	1722
TP53BP2	-3.62705	0.0809375	1723
RENBP	-3.62293	0.0811688	1724
HDAC3	-3.61914	0.0813825	1725
HFE	-3.61307	0.0817257	1726
HMOX1	-3.61042	0.0818757	1727
GALNT11	-3.60999	0.0819	1728
ACCN5	-3.60894	0.0819599	1729
FSCN2	-3.60855	0.0819821	1730
CEP290	-3.6075	0.0820416	1731
C13ORF15	-3.60665	0.0820902	1732
TAGLN	-3.60565	0.0821467	1733
SNX2	-3.60309	0.0822925	1734
POLI	-3.59848	0.0825563	1735
MAP2K4	-3.59791	0.082589	1736
GPR39	-3.59658	0.0826652	1737
ATP6V1H	-3.59492	0.0827603	1738
HNMT	-3.59196	0.0829298	1739
HOXD1	-3.59168	0.0829462	1740
POLR2D	-3.58434	0.0833695	1741
NR1H4	-3.57968	0.0836389	1742
STX8	-3.57923	0.0836649	1743
PRTN3	-3.57546	0.0838838	1744
ABCC3	-3.57491	0.083916	1745
FABP4	-3.5717	0.0841032	1746
RSL24D1	-3.57046	0.0841751	1747
LIFR	-3.56588	0.0844431	1748
GRIN3A	-3.56281	0.0846228	1749
PIGB	-3.56193	0.0846746	1750
ATG9A	-3.55734	0.0849441	1751
DPEP1	-3.55434	0.0851208	1752
XPA	-3.55434	0.0851208	1753
PRKACB	-3.55254	0.0852272	1754
ALG1	-3.5494	0.0854129	1755
MSH5	-3.54738	0.0855327	1756
NFATC3	-3.54535	0.0856534	1757
PIF1	-3.54102	0.0859106	1758
HADH	-3.54019	0.0859603	1759
COL8A1	-3.53974	0.085987	1760
GPX3	-3.53944	0.0860049	1761
IHH	-3.53208	0.0864446	1762
MGAT3	-3.53053	0.0865377	1763
HDAC6	-3.52982	0.08658	1764
MYH3	-3.52899	0.0866299	1765
TOP1	-3.52665	0.0867708	1766
CXCR6	-3.52155	0.0870776	1767
FOLH1	-3.52028	0.0871547	1768
WAS	-3.51937	0.0872093	1769
HYAL3	-3.51657	0.0873789	1770
THPO	-3.51383	0.0875451	1771
GPRC5C	-3.51234	0.0876354	1772
MSH6	-3.51157	0.0876823	1773
CASP2	-3.51135	0.087696	1774
CAPN9	-3.50906	0.0878348	1775
C4A	-3.50684	0.0879705	1776
MC4R	-3.50674	0.0879765	1777
ELK3	-3.501	0.0883272	1778
CHD8	-3.49991	0.0883942	1779
FADS2	-3.49936	0.0884278	1780
ADHFE1	-3.49532	0.0886757	1781
PUM2	-3.49336	0.0887959	1782
CD69	-3.49298	0.0888192	1783
BCAP29	-3.48754	0.0891552	1784
DCLRE1A	-3.48146	0.0895316	1785
PDE7A	-3.47966	0.0896435	1786
APBB1	-3.47939	0.0896599	1787
DHRS2	-3.47854	0.0897129	1788
MAGI3	-3.47854	0.0897129	1789
IDH3A	-3.47583	0.0898818	1790
MARCO	-3.47468	0.0899533	1791
PMS2L3	-3.46743	0.0904068	1792
WBSCR17	-3.46142	0.0907838	1793
PKMYT1	-3.45943	0.090909	1794
AASS	-3.45943	0.090909	1795
CYP39A1	-3.45943	0.090909	1796
FZD8	-3.45943	0.090909	1797
CAV1	-3.45764	0.0910221	1798
SMAD2	-3.45725	0.0910465	1799
CLCN2	-3.45178	0.0913924	1800
TXN2	-3.45161	0.0914031	1801
SALL1	-3.44723	0.0916811	1802
ATP4B	-3.44626	0.0917431	1803
CD40LG	-3.44493	0.0918273	1804
ASH1L	-3.44375	0.0919026	1805
METTL6	-3.44318	0.0919388	1806
RGS1	-3.44188	0.0920219	1807
SLC1A1	-3.44188	0.0920219	1808
COL6A1	-3.44167	0.0920354	1809
OTX2	-3.44064	0.0921009	1810
RANBP1	-3.44021	0.0921286	1811
SERPIND1	-3.43867	0.0922266	1812
IL4	-3.43801	0.0922688	1813
PPP1CB	-3.43784	0.0922801	1814
WNT5A	-3.43632	0.0923772	1815
ETV7	-3.43616	0.0923872	1816
COL12A1	-3.43616	0.0923872	1817
MAOB	-3.43563	0.0924214	1818
TAAR6	-3.43475	0.0924779	1819
CST3	-3.43212	0.0926462	1820
GDF15	-3.42644	0.0930119	1821
RRAD	-3.42607	0.0930356	1822
CKS1B	-3.42319	0.0932219	1823
LILRB3	-3.42166	0.0933207	1824
SSTR1	-3.41846	0.0935278	1825
TREX2	-3.41761	0.0935828	1826
MAT2B	-3.41478	0.0937667	1827
WNK1	-3.41384	0.0938281	1828
POLA2	-3.41251	0.0939143	1829
GPR35	-3.40944	0.0941145	1830
PLA2G4C	-3.40689	0.094281	1831
UNC5CL	-3.40359	0.0944967	1832
EIF3A	-3.40054	0.0946969	1833
PDCD4	-3.40054	0.0946969	1834
GPR81	-3.39802	0.0948621	1835
RETN	-3.39776	0.0948794	1836
FEN1	-3.39765	0.0948867	1837
PIGP	-3.39756	0.0948924	1838
SOCS7	-3.39751	0.0948957	1839
ADCY4	-3.39587	0.095004	1840
TGM1	-3.39441	0.0950999	1841
IL17RA	-3.39414	0.0951178	1842
BPTF	-3.39378	0.0951415	1843
DARC	-3.39331	0.0951728	1844
NOV	-3.393	0.0951927	1845
RXRG	-3.3929	0.0951997	1846
MRE11A	-3.39268	0.0952144	1847
LRRK1	-3.39232	0.095238	1848
COMP	-3.39206	0.0952551	1849
AMDHD1	-3.38989	0.0953984	1850
GRIN1	-3.38854	0.0954879	1851
RFX5	-3.3865	0.0956228	1852
MYL2	-3.38623	0.0956408	1853
TIMP3	-3.38592	0.0956613	1854
APOBEC3A	-3.38413	0.0957799	1855
CD209	-3.38294	0.0958588	1856
WNT10B	-3.3828	0.0958682	1857
ATF5	-3.38257	0.0958836	1858
SMARCC2	-3.38096	0.0959909	1859
ARF3	-3.3776	0.0962149	1860
RAB1B	-3.37658	0.0962824	1861
UBE3A	-3.37498	0.0963897	1862
THY1	-3.37308	0.0965167	1863
BMI1	-3.3729	0.0965284	1864
WNT2	-3.37275	0.0965388	1865
ATP5L	-3.37132	0.0966342	1866
TLR10	-3.36714	0.096915	1867
CDC40	-3.36679	0.0969383	1868
APOBEC1	-3.36659	0.0969516	1869
HPD	-3.36643	0.0969624	1870
KPNA2	-3.36592	0.0969964	1871
LDB1	-3.36464	0.0970825	1872
DBC1	-3.36401	0.0971251	1873
C8G	-3.36401	0.0971251	1874
IMPA1	-3.36079	0.0973421	1875
CLN3	-3.36037	0.0973709	1876
IL7	-3.35783	0.0975419	1877
ALS2	-3.3576	0.0975574	1878
AURKA	-3.35654	0.0976296	1879
GPR64	-3.35473	0.0977517	1880
AK7	-3.35473	0.0977517	1881
RAB4A	-3.35228	0.0979179	1882
PRMT7	-3.35115	0.0979948	1883
FCGR1A	-3.34762	0.0982351	1884
TUBB4	-3.3439	0.0984887	1885
PPP3CA	-3.34386	0.0984916	1886
CASK	-3.34094	0.0986907	1887
MPI	-3.34063	0.098712	1888
PROZ	-3.33729	0.0989407	1889
CD19	-3.33672	0.0989797	1890
IFNB1	-3.33557	0.0990589	1891
GOLGA2	-3.33509	0.0990921	1892
MCM4	-3.33411	0.0991591	1893
PPP1R1B	-3.33298	0.0992367	1894
SLC23A2	-3.33171	0.0993245	1895
LRPPRC	-3.32749	0.0996149	1896
PKLR	-3.32733	0.0996264	1897
SLC30A6	-3.32376	0.0998733	1898
CD58	-3.3211	0.100057	1899
KLRD1	-3.31924	0.100187	1900
SIGIRR	-3.31892	0.100208	1901
GRIN2A	-3.31521	0.100467	1902
LY96	-3.31186	0.1007	1903
SSR4	-3.31182	0.100703	1904
RAPSN	-3.31179	0.100705	1905
HYAL1	-3.31074	0.100778	1906
MAP3K11	-3.30969	0.100852	1907
CD33	-3.30901	0.1009	1908
NR6A1	-3.30821	0.100955	1909
SOD3	-3.30743	0.10101	1910
DPPA2	-3.30743	0.10101	1911
REPS1	-3.30607	0.101105	1912
ARPC1B	-3.29852	0.101636	1913
KCNMB2	-3.29565	0.101838	1914
GPR75	-3.29471	0.101905	1915
FN3K	-3.29322	0.10201	1916
MMS19L	-3.29311	0.102018	1917
S100A4	-3.28951	0.102273	1918
RBM8A	-3.28905	0.102305	1919
CDC23	-3.28806	0.102375	1920
FOLR1	-3.28218	0.102794	1921
CHRNE	-3.28192	0.102812	1922
IRF5	-3.28077	0.102894	1923
KPNA6	-3.2803	0.102927	1924
ALDH4A1	-3.28024	0.102931	1925
POLR3GL	-3.2792	0.103006	1926
LEP	-3.26944	0.103705	1927
GSTM2	-3.26742	0.10385	1928
TNKS1BP1	-3.26624	0.103936	1929
TBKBP1	-3.26499	0.104025	1930
OAZ1	-3.26476	0.104042	1931
DNAJC3	-3.26416	0.104085	1932
PRODH	-3.26339	0.104141	1933
COX5A	-3.26304	0.104167	1934
ITPA	-3.26273	0.104189	1935
ST3GAL1	-3.26023	0.104369	1936
SOCS2	-3.25973	0.104405	1937
CD160	-3.25852	0.104493	1938
UGT1A5	-3.25784	0.104543	1939
HTR3E	-3.25759	0.10456	1940
PSMC1	-3.25485	0.104759	1941
ARRB2	-3.2541	0.104813	1942
ADCY5	-3.2537	0.104843	1943
CAND1	-3.25127	0.10502	1944
GNRH1	-3.24854	0.105219	1945
GDF5	-3.24854	0.105219	1946
PPP2R2C	-3.24854	0.105219	1947
IRAK2	-3.24746	0.105297	1948
AMY1C	-3.24728	0.10531	1949
PIK3C2B	-3.24603	0.105402	1950
CAPNS1	-3.24352	0.105585	1951
EPN1	-3.24184	0.105708	1952
SESN3	-3.23848	0.105955	1953
LRMP	-3.23818	0.105977	1954
PTX3	-3.23744	0.106031	1955
HELB	-3.23544	0.106179	1956
AHCY	-3.23483	0.106223	1957
KDELR3	-3.2342	0.106269	1958
RBP4	-3.23389	0.106292	1959
SDHA	-3.23174	0.106451	1960
MADCAM1	-3.23061	0.106534	1961
REV1	-3.22758	0.106759	1962
MAP3K7IP1	-3.22497	0.106952	1963
BCL2L1	-3.22424	0.107006	1964
JAG1	-3.22194	0.107176	1965
NFAT5	-3.22168	0.107196	1966
CX3CL1	-3.22095	0.10725	1967
NR1H3	-3.22092	0.107252	1968
RBBP8	-3.22033	0.107296	1969
RASGRF1	-3.21962	0.107349	1970
HERPUD1	-3.2193	0.107373	1971
TP53BP1	-3.21922	0.107379	1972
MAFG	-3.21498	0.107695	1973
MGAT5	-3.21124	0.107974	1974
TP53INP1	-3.21118	0.107979	1975
HCST	-3.20789	0.108225	1976
CBL	-3.20789	0.108225	1977
TOP2A	-3.20789	0.108225	1978
TIFA	-3.20581	0.108381	1979
TAF12	-3.20538	0.108414	1980
ICAM1	-3.20216	0.108656	1981
LOC643224	-3.20199	0.108669	1982
ATG4A	-3.20077	0.108761	1983
SRPR	-3.1989	0.108901	1984
PAFAH2	-3.19849	0.108932	1985
GGA3	-3.19701	0.109045	1986
CTSL2	-3.19646	0.109086	1987
TBX2	-3.19635	0.109094	1988
LOC283412	-3.19468	0.109221	1989
C8B	-3.193	0.109348	1990
APOBEC3C	-3.19213	0.109414	1991
DCTD	-3.19195	0.109428	1992
SPRY4	-3.18919	0.109637	1993
ENTPD6	-3.18903	0.109649	1994
ATP5G2	-3.18822	0.109711	1995
PLG	-3.18594	0.109884	1996
CAMKK2	-3.18571	0.109902	1997
GART	-3.18396	0.110035	1998
BCL7A	-3.18344	0.110075	1999
[truncated: 1,983 more rows]

## Sheet: TABLE_S3
Supplementary Table S3: The list of drugs that synergized with a) test therapeutics (cisplatin, irinotecan, erlotinib, and fluorouracil) and b) "weak point" pathway inhibitors (bortezomib, CDK9 inhibitor, rapamycin, and abemaciclib).
Drugs that synergizes with Test therapeuitcs (Cisplatin, Irinotecan, Erlotinib, Fluorouracil)												Drugs that synergizes with "Weak point" pathway inhibitors (Bortezomib, CDK9 inhibitor, Rapamycin, Abemaciclib)
Cisplatin	Irinotecan	Erlotinib	Fluorouracil									Bortezomib	CDK9 inhibitor	Rapamycin	Abemaciclib
HSP90	triptolide	celecoxib	capecitabine									Apicidin	Lenalidomide	dasatinib	AG.490
Tegafur	VE_822	fulvestrant	curcumin									Cytarabine	Erlotinib	neratinib	cytarabine
Farnesyl	floxuridine	sorafenib	FTI.276_farnesyl									ABT_737	Fludarabine	paclitaxel	gemcitabine
Fenretinide	capecitabine	paclitaxel	gemcitabine									Camptothecin	Venetoclax	sunitinib	imatinib
ptenrostilbene	ratitrexed	dactolisib	HSP_inhibitor									thiostrepton	Cytarabine	chloroquine	navitoclax
obatoclax	paclitaxel	roscovitine	lapatinib									cyclophosphamide	MG.132	MK_1775	niclosamide
tamoxifen	MLN.4924	alisertib	mitomycin.c									desatinib	Roscovitine	nelfinavir	paclitaxel
MK_1775	ascorbic_acid	gemcitabine	MK.1775									panobinostat		vincristine	sorafenib
MDM2	resveratol	belinostat	MK.2206									PF.543		navitoclax	ABT.737
PJ_34	alisertib	sertraline	raltitrexed									dipyridamole		ZSTK_474	docetaxel
chloroxine	veliparib	NSC_23766	selumetinib									docataxel		azacytidine	MEK1.2
caffeine	venetoclax	PHA_665752	vinorelbine									obateclax		MG_132	gefitinib
spironolactone	geldanamycin	artmether										sirolimus		lenalidomide	lapatinib
nimesulide	temozolomide	phenylbutrate										sunitinib		Sorafenib	afatinib
wortmannin	rucaparib	ZSTK_474										temsirolimus		ABT_737
sulforaphane	vincristine	tipifamib										irinotecan		capecitabine
pirfenidone	AZD.7762	exemestane										belinostat		letrozole
isoflavone	gemcitabine	azacitidine										etoposide		fluvastatin
triptolide	cytarabine	dichloroacetic_acid										chloroquine		MEK2
dactolisib	sorafenib	MK_2206										nelfinavir		reichstein
XAV939	docatexal	crizotinib										rapamycin		vorinostat
fluvastatin	curcumin											BW_B70_c		GDC_0941
bithionol	sunitinib													lapatinib
docetaxel	gefitinib													cercosporin
curcumin	vinorelbbine													vinblastine
metformin														BNTX
olaparib														entinostat
gemcitabine														fenbendazole
cytarabine														GANT_61
